# Supplementary material for: A C-to-B Atom Swap on Coumarins and Dibenzolactones
Source: Angew Chem Int Ed Engl. Author manuscript; Available in PMC 2025 Jul 29. (PMC12306449; doi:10.1002/anie.202509674)
Supplement: cif files [file NIHMS2099008-supplement-cif_files.zip]

Archive with 2 entries (2 files):
- CCDC 2211750.cif
- CCDC 2211749.cif
