# Supplementary material for: A C-to-B Atom Swap on Coumarins and Dibenzolactones
Source: Angew Chem Int Ed Engl. Author manuscript; Available in PMC 2025 Jul 29. (PMC12306449; doi:10.1002/anie.202509674)
Supplement: cif files [file NIHMS2099008-supplement-cif_files.zip › CCDC 2211750.cif]

data_global
_audit_creation_method                  'APEX3 v2018.7-2'

_publ_requested_journal                 ?

_publ_contact_author_name               'Dr. Arkady Ellern'
_publ_contact_author_address            
;

2415 Osborn Drive. Room 1711 at Gilman Hall, Iowa State University,
Ames, Iowa, 50011-1021, USA
;
_publ_contact_author_email              ellern@iastate.edu
_publ_contact_author_fax                ?
_publ_contact_author_phone              +1-515-450-6760

_publ_section_title                     
;
;
_publ_section_abstract                  
;

This X-Ray structure Determination has been done in Molecular
Structure Lab of Chemistry Department of Iowa State University by
Dr. Arkady Ellern.

This CIF file has been checked with PLATON ( Spek A. L. 2017) software
and it is ready for publication. All A-Alerts (if any) were addressed
at the  very top of this CIF file, HOWEVER, IT SHOULD BE MODIFIED
BEFORE SUBMISSION AS THE ONLY

AUTHOR NAME LISTED IS MY NAME as the person who has performed X-Ray
analysis.

All publications arising from this report MUST either

1) include Dr. Arkady Ellern as a coauthor
OR
2) acknowledge Dr. Arkady Ellern and the Molecular Structure Laboratory
of Iowa State University.
Should you have any questions, please, do not hesitate to contact me

Sincerely,
Dr. Arkady Ellern
;
_publ_section_references                
;

Krause, L.,at al <i>J. Appl.. Cryst.</i> (2015), 1907-1913.
Bruker (2017).<i>Apex3</i>.Version 2017.11-4. Bruker AXS Inc. Madison,
WI, USA

Spek, A. L. (2015). <i>Acta Cryst.</i> C.<b>71</b>, 9-18.
Sheldrick, G. M. (2015). <i>Acta Cryst.</i> C.<b>71</b>, 3-8.
;
_publ_section_comment                   
;
;

data_Li009Cu
_chemical_name_systematic               ?
_chemical_name_common                   ?
_chemical_formula_moiety                ?
_chemical_formula_sum                   'C15 H15 B O4'
_chemical_formula_iupac                 ?
_chemical_formula_weight                270.08

_chemical_melting_point                 ?

_space_group_crystal_system             triclinic
_space_group_name_H-M_alt               'P -1'
_space_group_name_Hall                  '-P 1'
loop_
    _space_group_symop_operation_xyz
    'x, y, z'
    '-x, -y, -z'

_cell_length_a                          4.2390(2)
_cell_length_b                          11.1314(4)
_cell_length_c                          14.6147(6)
_cell_angle_alpha                       74.345(2)
_cell_angle_beta                        85.286(3)
_cell_angle_gamma                       85.346(3)
_cell_volume                            660.53(5)
_cell_formula_units_Z                   2
_cell_measurement_reflns_used           5583
_cell_measurement_theta_min             3.1466
_cell_measurement_theta_max             63.1068
_cell_measurement_temperature           173.(2)

_exptl_crystal_description              plate
_exptl_crystal_colour                   ?
_exptl_crystal_size_max                 0.480
_exptl_crystal_size_mid                 0.160
_exptl_crystal_size_min                 0.050
_exptl_crystal_density_diffrn           1.358
_exptl_crystal_density_meas             ?
_exptl_crystal_density_method           'not measured'
_exptl_crystal_F_000                    284

_exptl_absorpt_coefficient_mu           0.792
_exptl_absorpt_correction_type          Multi-Scan
_exptl_absorpt_process_details          
;

SADABS (Spek A. L., 2015) was used for an absorption correction and scalling
of observed data
;
_exptl_absorpt_correction_T_min         0.50
_exptl_absorpt_correction_T_max         0.96

_exptl_special_details                  
;

Crystal suitable for X--ray structure determination was selected under the
polarizing microscope, covered with Paratone oil and mounted on a goniometer
head using Mitegen cryoloop. Experiment was performed at the low temperature.
QUINN software was used to calculate optimal data collection strategy. Data
were collected till resolution of 0.81 \A and were truncated with XPREP till
actual observed resolution.
; 

_diffrn_ambient_temperature             173.(2)

_diffrn_source                          'microfocus sealed tube'
_diffrn_source_type                     'sealed tube'

_diffrn_radiation_type                  'Cu K\a'
_diffrn_radiation_wavelength            1.54178
_diffrn_radiation_monochromator         'multilayer mirror'

_diffrn_measurement_device_type         'Bruker D8 VENTURE diffractometer'
_diffrn_measurement_method              
    '\w and \f scans, narrow frame width, shutterless'

_diffrn_detector_area_resol_mean        8.3333

_diffrn_reflns_number                   2130
_diffrn_reflns_av_R_equivalents         0.1353
_diffrn_reflns_av_unetI/netI            0.0543
_diffrn_reflns_theta_min                3.15
_diffrn_reflns_theta_max                63.60
_diffrn_reflns_theta_full               63.60
_diffrn_measured_fraction_theta_max     0.989
_diffrn_measured_fraction_theta_full    0.989
_diffrn_reflns_limit_h_min              -4
_diffrn_reflns_limit_h_max              4
_diffrn_reflns_limit_k_min              -12
_diffrn_reflns_limit_k_max              12
_diffrn_reflns_limit_l_min              -16
_diffrn_reflns_limit_l_max              16

_refine_special_details                 
;

The systematic absences in the diffraction data were consistent for the
stated space group. The position of almost all non-hydrogen atoms
were found by direct methods. The remaining atoms were located in an
alternating series of least-squares cycles on difference Fourier map.

Crystal was twinned and detwinned by SADABS data were used for final
refinement,

All non-hydrogen atoms were refined in full-matrix anisotropic approximation.
All hydrogen atoms were placed in the structure factor calculation at
idealized positions and were allowed to ride on the neighboring atoms with
relative isotropic displacement coefficients.

Final results were tested with CHECKCIF routine and all A-warnings (if any)
were addressed on the very top of this file.
;

_reflns_number_total                    2130
_reflns_number_gt                       1703
_reflns_threshold_expression            'I > 2\s(I)'

_refine_ls_structure_factor_coef        Fsqd
_refine_ls_matrix_type                  full
_refine_ls_R_factor_all                 0.0857
_refine_ls_R_factor_gt                  0.0682
_refine_ls_wR_factor_gt                 0.1860
_refine_ls_wR_factor_ref                0.1959
_refine_ls_goodness_of_fit_ref          1.391
_refine_ls_restrained_S_all             1.391
_refine_ls_number_reflns                2130
_refine_ls_number_parameters            185
_refine_ls_number_restraints            0
_refine_ls_number_constraints           ?
_refine_ls_hydrogen_treatment           mixed
_refine_ls_weighting_scheme             calc
_refine_ls_weighting_details            
    'w=1/[\s^2^(Fo^2^)+(0.1000P)^2^] where P=(Fo^2^+2Fc^2^)/3'

_atom_sites_solution_hydrogens          geom
_atom_sites_solution_primary            direct
_atom_sites_solution_secondary          difmap

_refine_ls_shift/su_max                 0.000
_refine_ls_shift/su_mean                0.000
_refine_diff_density_max                0.324
_refine_diff_density_min                -0.308
_refine_ls_extinction_method            none
_refine_ls_extinction_coef              ?

loop_
    _atom_type_symbol
    _atom_type_description
    _atom_type_scat_dispersion_real
    _atom_type_scat_dispersion_imag
    _atom_type_scat_source
    C C 0.0181 0.0091 'International Tables Vol C Tables 4.2.6.8 and 6.1.1.4'
    H H 0.0000 0.0000 'International Tables Vol C Tables 4.2.6.8 and 6.1.1.4'
    B B 0.0090 0.0039 'International Tables Vol C Tables 4.2.6.8 and 6.1.1.4'
    O O 0.0492 0.0322 'International Tables Vol C Tables 4.2.6.8 and 6.1.1.4'

_computing_data_collection              'APEX3 Suite (Bruker AXS Inc. , 2017)'
_computing_cell_refinement              'SAINT V8.38A (Bruker AXS Inc., 2017)'
_computing_data_reduction               'SAINT V8.38A (Bruker AXS Inc., 2017)'
_computing_structure_solution           'SHELXT 2014/5 (Sheldrick, 2014)'
_computing_structure_refinement         'SHELXL-2018/3 (Sheldrick, 2018)'
_computing_molecular_graphics           'shelXle (C.B. Huebschle, rev 924)'
_computing_publication_material         ?

loop_
    _atom_site_type_symbol
    _atom_site_label
    _atom_site_fract_x
    _atom_site_fract_y
    _atom_site_fract_z
    _atom_site_U_iso_or_equiv
    _atom_site_adp_type
    _atom_site_calc_flag
    _atom_site_refinement_flags_adp
    _atom_site_refinement_flags_occupancy
    _atom_site_refinement_flags_posn
    _atom_site_occupancy
    _atom_site_disorder_assembly
    _atom_site_disorder_group
    O O1 0.7582(4) 0.05108(17) 0.77591(14) 0.0380(6) Uani d . . . 1 . .
    O O2 0.1785(4) 0.44546(16) 0.90282(13) 0.0340(5) Uani d . . . 1 . .
    O O3 0.0998(5) 0.65178(17) 0.91061(14) 0.0385(6) Uani d . . . 1 . .
    H H3A 0.019(8) 0.6014(18) 0.979(3) 0.058 Uiso calc U . R 1 . .
    O O4 0.7081(5) 0.76395(18) 0.47606(14) 0.0408(6) Uani d . . . 1 . .
    C C1 0.9419(7) -0.0457(2) 0.8372(2) 0.0415(8) Uani d . . . 1 . .
    H H1A 1.028167 -0.106543 0.802721 0.062 Uiso calc U . R 1 . .
    H H1B 0.807495 -0.08753 0.892596 0.062 Uiso calc U . R 1 . .
    H H1C 1.116621 -0.009627 0.858548 0.062 Uiso calc U . R 1 . .
    C C2 0.6257(6) 0.1470(2) 0.8117(2) 0.0290(7) Uani d . . . 1 . .
    C C3 0.6455(6) 0.1533(2) 0.9045(2) 0.0324(7) Uani d . . . 1 . .
    H H3 0.758527 0.089003 0.948483 0.039 Uiso calc U . R 1 . .
    C C4 0.4980(6) 0.2549(2) 0.9320(2) 0.0336(7) Uani d . . . 1 . .
    H H4 0.512563 0.260508 0.995256 0.04 Uiso calc U . R 1 . .
    C C5 0.3309(6) 0.3477(2) 0.86903(19) 0.0282(7) Uani d . . . 1 . .
    C C6 0.3452(6) 0.6226(2) 0.75503(19) 0.0282(7) Uani d . . . 1 . .
    C C7 0.5089(6) 0.7321(2) 0.7301(2) 0.0304(7) Uani d . . . 1 . .
    H H7 0.534425 0.773219 0.777843 0.037 Uiso calc U . R 1 . .
    C C8 0.6354(6) 0.7831(2) 0.6385(2) 0.0312(7) Uani d . . . 1 . .
    H H8 0.747856 0.857012 0.624063 0.037 Uiso calc U . R 1 . .
    C C9 0.5945(6) 0.7241(2) 0.5688(2) 0.0304(7) Uani d . . . 1 . .
    C C10 0.8768(7) 0.8755(3) 0.4483(2) 0.0446(8) Uani d . . . 1 . .
    H H10A 0.94729 0.892157 0.380736 0.067 Uiso calc U . R 1 . .
    H H10B 1.061688 0.864892 0.486465 0.067 Uiso calc U . R 1 . .
    H H10C 0.737241 0.945806 0.458677 0.067 Uiso calc U . R 1 . .
    C C11 0.4274(6) 0.6165(2) 0.59050(19) 0.0291(6) Uani d . . . 1 . .
    H H11 0.396331 0.577879 0.541666 0.035 Uiso calc U . R 1 . .
    C C12 0.3062(6) 0.5652(2) 0.68201(19) 0.0269(7) Uani d . . . 1 . .
    C C13 0.1307(6) 0.4453(2) 0.7062(2) 0.0296(7) Uani d . . . 1 . .
    H H13A -0.084216 0.460315 0.734555 0.035 Uiso calc U . R 1 . .
    H H13B 0.107628 0.420006 0.64727 0.035 Uiso calc U . R 1 . .
    C C14 0.3083(6) 0.3423(2) 0.77513(19) 0.0269(6) Uani d . . . 1 . .
    C C15 0.4576(6) 0.2415(2) 0.74826(19) 0.0285(7) Uani d . . . 1 . .
    H H15 0.44547 0.236299 0.684819 0.034 Uiso calc U . R 1 . .
    B B1 0.2042(7) 0.5708(3) 0.8581(2) 0.0290(7) Uani d . . . 1 . .

loop_
    _atom_site_aniso_label
    _atom_site_aniso_U_11
    _atom_site_aniso_U_22
    _atom_site_aniso_U_33
    _atom_site_aniso_U_12
    _atom_site_aniso_U_13
    _atom_site_aniso_U_23
    O1 0.0458(12) 0.0246(11) 0.0426(13) 0.0040(8) 0.0012(9) -0.0103(9)
    O2 0.0406(11) 0.0274(11) 0.0352(12) -0.0027(8) 0.0071(8) -0.0129(9)
    O3 0.0521(12) 0.0277(11) 0.0367(13) -0.0019(9) 0.0078(9) -0.0133(10)
    O4 0.0504(12) 0.0383(12) 0.0334(12) -0.0120(9) 0.0036(9) -0.0080(9)
    C1 0.0415(17) 0.0226(15) 0.058(2) 0.0004(12) -0.0008(14) -0.0070(14)
    C2 0.0298(14) 0.0209(14) 0.0376(17) -0.0063(10) 0.0044(11) -0.0103(12)
    C3 0.0356(15) 0.0233(15) 0.0361(18) -0.0024(11) -0.0032(12) -0.0035(13)
    C4 0.0387(16) 0.0293(16) 0.0332(17) -0.0077(12) 0.0011(12) -0.0084(13)
    C5 0.0298(14) 0.0226(15) 0.0341(16) -0.0063(10) 0.0046(11) -0.0113(12)
    C6 0.0230(13) 0.0255(15) 0.0375(17) 0.0019(10) -0.0024(11) -0.0113(13)
    C7 0.0318(14) 0.0261(15) 0.0371(17) 0.0006(11) -0.0042(11) -0.0147(13)
    C8 0.0331(14) 0.0237(15) 0.0369(17) -0.0032(11) -0.0018(12) -0.0077(13)
    C9 0.0302(14) 0.0286(15) 0.0310(17) 0.0026(11) -0.0024(11) -0.0067(13)
    C10 0.0472(18) 0.0382(18) 0.0437(19) -0.0106(13) 0.0042(14) -0.0027(15)
    C11 0.0300(14) 0.0280(15) 0.0330(16) 0.0031(11) -0.0033(11) -0.0153(13)
    C12 0.0229(13) 0.0251(15) 0.0344(16) 0.0035(10) -0.0062(10) -0.0111(12)
    C13 0.0273(14) 0.0287(15) 0.0359(16) -0.0018(10) -0.0050(11) -0.0131(13)
    C14 0.0230(13) 0.0253(14) 0.0346(16) -0.0073(10) 0.0013(10) -0.0111(12)
    C15 0.0306(14) 0.0263(15) 0.0313(16) -0.0078(11) -0.0010(11) -0.0109(12)
    B1 0.0284(16) 0.0258(17) 0.036(2) -0.0002(12) -0.0004(13) -0.0141(15)

_geom_special_details                   
;

All esds (except the esd in the dihedral angle between two l.s. planes)
are estimated using the full covariance matrix.  The cell esds are taken
into account individually in the estimation of esds in distances, angles
and torsion angles; correlations between esds in cell parameters are only
used when they are defined by crystal symmetry.  An approximate (isotropic)
treatment of cell esds is used for estimating esds involving l.s. planes.
;

loop_
    _geom_bond_atom_site_label_1
    _geom_bond_atom_site_label_2
    _geom_bond_site_symmetry_2
    _geom_bond_distance
    _geom_bond_publ_flag
    O1 C2 . 1.373(3) ?
    O1 C1 . 1.424(3) ?
    O2 B1 . 1.381(3) ?
    O2 C5 . 1.403(3) ?
    O3 B1 . 1.360(3) ?
    O3 H3A . 1.05(4) ?
    O4 C9 . 1.367(3) ?
    O4 C10 . 1.429(3) ?
    C1 H1A . 0.98 ?
    C1 H1B . 0.98 ?
    C1 H1C . 0.98 ?
    C2 C3 . 1.386(4) ?
    C2 C15 . 1.390(4) ?
    C3 C4 . 1.386(4) ?
    C3 H3 . 0.95 ?
    C4 C5 . 1.375(4) ?
    C4 H4 . 0.95 ?
    C5 C14 . 1.401(4) ?
    C6 C7 . 1.398(4) ?
    C6 C12 . 1.410(4) ?
    C6 B1 . 1.549(4) ?
    C7 C8 . 1.386(4) ?
    C7 H7 . 0.95 ?
    C8 C9 . 1.381(4) ?
    C8 H8 . 0.95 ?
    C9 C11 . 1.390(4) ?
    C10 H10A . 0.98 ?
    C10 H10B . 0.98 ?
    C10 H10C . 0.98 ?
    C11 C12 . 1.379(4) ?
    C11 H11 . 0.95 ?
    C12 C13 . 1.524(3) ?
    C13 C14 . 1.502(4) ?
    C13 H13A . 0.99 ?
    C13 H13B . 0.99 ?
    C14 C15 . 1.377(3) ?
    C15 H15 . 0.95 ?

loop_
    _geom_angle_atom_site_label_1
    _geom_angle_atom_site_label_2
    _geom_angle_atom_site_label_3
    _geom_angle_site_symmetry_1
    _geom_angle_site_symmetry_3
    _geom_angle
    _geom_angle_publ_flag
    C2 O1 C1 . . 117.6(2) ?
    B1 O2 C5 . . 124.4(2) ?
    B1 O3 H3A . . 109.5 ?
    C9 O4 C10 . . 118.1(2) ?
    O1 C1 H1A . . 109.5 ?
    O1 C1 H1B . . 109.5 ?
    H1A C1 H1B . . 109.5 ?
    O1 C1 H1C . . 109.5 ?
    H1A C1 H1C . . 109.5 ?
    H1B C1 H1C . . 109.5 ?
    O1 C2 C3 . . 124.7(2) ?
    O1 C2 C15 . . 115.5(2) ?
    C3 C2 C15 . . 119.8(3) ?
    C4 C3 C2 . . 119.0(3) ?
    C4 C3 H3 . . 120.5 ?
    C2 C3 H3 . . 120.5 ?
    C5 C4 C3 . . 120.8(3) ?
    C5 C4 H4 . . 119.6 ?
    C3 C4 H4 . . 119.6 ?
    C4 C5 C14 . . 120.7(2) ?
    C4 C5 O2 . . 117.7(2) ?
    C14 C5 O2 . . 121.5(2) ?
    C7 C6 C12 . . 117.2(2) ?
    C7 C6 B1 . . 120.6(2) ?
    C12 C6 B1 . . 122.2(2) ?
    C8 C7 C6 . . 122.8(3) ?
    C8 C7 H7 . . 118.6 ?
    C6 C7 H7 . . 118.6 ?
    C9 C8 C7 . . 118.6(2) ?
    C9 C8 H8 . . 120.7 ?
    C7 C8 H8 . . 120.7 ?
    O4 C9 C8 . . 124.6(2) ?
    O4 C9 C11 . . 115.1(2) ?
    C8 C9 C11 . . 120.3(3) ?
    O4 C10 H10A . . 109.5 ?
    O4 C10 H10B . . 109.5 ?
    H10A C10 H10B . . 109.5 ?
    O4 C10 H10C . . 109.5 ?
    H10A C10 H10C . . 109.5 ?
    H10B C10 H10C . . 109.5 ?
    C12 C11 C9 . . 120.8(2) ?
    C12 C11 H11 . . 119.6 ?
    C9 C11 H11 . . 119.6 ?
    C11 C12 C6 . . 120.3(2) ?
    C11 C12 C13 . . 120.8(2) ?
    C6 C12 C13 . . 118.9(2) ?
    C14 C13 C12 . . 110.5(2) ?
    C14 C13 H13A . . 109.5 ?
    C12 C13 H13A . . 109.5 ?
    C14 C13 H13B . . 109.5 ?
    C12 C13 H13B . . 109.5 ?
    H13A C13 H13B . . 108.1 ?
    C15 C14 C5 . . 118.0(2) ?
    C15 C14 C13 . . 121.6(2) ?
    C5 C14 C13 . . 120.4(2) ?
    C14 C15 C2 . . 121.6(3) ?
    C14 C15 H15 . . 119.2 ?
    C2 C15 H15 . . 119.2 ?
    O3 B1 O2 . . 116.1(2) ?
    O3 B1 C6 . . 119.3(2) ?
    O2 B1 C6 . . 124.5(2) ?

loop_
    _geom_torsion_atom_site_label_1
    _geom_torsion_atom_site_label_2
    _geom_torsion_atom_site_label_3
    _geom_torsion_atom_site_label_4
    _geom_torsion_site_symmetry_1
    _geom_torsion_site_symmetry_2
    _geom_torsion_site_symmetry_3
    _geom_torsion_site_symmetry_4
    _geom_torsion
    _geom_torsion_publ_flag
    C1 O1 C2 C3 . . . . -3.2(3) ?
    C1 O1 C2 C15 . . . . 177.9(2) ?
    O1 C2 C3 C4 . . . . -179.3(2) ?
    C15 C2 C3 C4 . . . . -0.5(4) ?
    C2 C3 C4 C5 . . . . 0.8(4) ?
    C3 C4 C5 C14 . . . . -0.6(4) ?
    C3 C4 C5 O2 . . . . 177.8(2) ?
    B1 O2 C5 C4 . . . . 130.2(3) ?
    B1 O2 C5 C14 . . . . -51.3(3) ?
    C12 C6 C7 C8 . . . . -1.2(4) ?
    B1 C6 C7 C8 . . . . -179.1(2) ?
    C6 C7 C8 C9 . . . . 0.9(4) ?
    C10 O4 C9 C8 . . . . -1.1(4) ?
    C10 O4 C9 C11 . . . . 178.8(2) ?
    C7 C8 C9 O4 . . . . -179.6(2) ?
    C7 C8 C9 C11 . . . . 0.5(4) ?
    O4 C9 C11 C12 . . . . 178.6(2) ?
    C8 C9 C11 C12 . . . . -1.5(4) ?
    C9 C11 C12 C6 . . . . 1.1(4) ?
    C9 C11 C12 C13 . . . . -178.4(2) ?
    C7 C6 C12 C11 . . . . 0.2(4) ?
    B1 C6 C12 C11 . . . . 178.0(2) ?
    C7 C6 C12 C13 . . . . 179.7(2) ?
    B1 C6 C12 C13 . . . . -2.5(4) ?
    C11 C12 C13 C14 . . . . 115.9(3) ?
    C6 C12 C13 C14 . . . . -63.6(3) ?
    C4 C5 C14 C15 . . . . 0.1(4) ?
    O2 C5 C14 C15 . . . . -178.2(2) ?
    C4 C5 C14 C13 . . . . -178.8(2) ?
    O2 C5 C14 C13 . . . . 2.9(3) ?
    C12 C13 C14 C15 . . . . -110.2(3) ?
    C12 C13 C14 C5 . . . . 68.6(3) ?
    C5 C14 C15 C2 . . . . 0.2(3) ?
    C13 C14 C15 C2 . . . . 179.1(2) ?
    O1 C2 C15 C14 . . . . 178.9(2) ?
    C3 C2 C15 C14 . . . . 0.0(4) ?
    C5 O2 B1 O3 . . . . -166.0(2) ?
    C5 O2 B1 C6 . . . . 13.3(4) ?
    C7 C6 B1 O3 . . . . 31.7(4) ?
    C12 C6 B1 O3 . . . . -146.0(3) ?
    C7 C6 B1 O2 . . . . -147.4(3) ?
    C12 C6 B1 O2 . . . . 34.8(4) ?

_shelx_res_file                         
;

TITL Li009Cu_0m_4_a.res in P-1
    Li009Cu_0m_4_a.res
    created by SHELXL-2018/3 at 10:15:06 on 22-Sep-2022
REM Old TITL Li009Cu_0m_4 in P-1
REM SHELXT solution in P-1
REM R1 0.149,  Rweak 0.025,  Alpha 0.047,  Orientation as input
REM Formula found by SHELXT:  C16 O4
CELL  1.54178   4.2390  11.1314  14.6147   74.345   85.286   85.346
ZERR    2.000   0.0002   0.0004   0.0006    0.002    0.003    0.003
LATT  1
SFAC C H B O
UNIT 30 30 2 8
ACTA
TEMP -100
SIZE 0.05 0.16 0.48
L.S. 10
CONF
BOND $H
LIST 6
FMAP 2
PLAN 20
WGHT    0.100000
FVAR       1.09415
O1    4    0.758156    0.051080    0.775907    11.00000    0.04580    0.02459 =
         0.04265   -0.01026    0.00120    0.00405
O2    4    0.178487    0.445461    0.902824    11.00000    0.04063    0.02740 =
         0.03524   -0.01285    0.00713   -0.00271
O3    4    0.099813    0.651778    0.910615    11.00000    0.05207    0.02769 =
         0.03667   -0.01330    0.00778   -0.00195
AFIX 148
H3A   2    0.018888    0.601383    0.978904    11.00000   -1.50000
AFIX   0
O4    4    0.708077    0.763955    0.476063    11.00000    0.05038    0.03834 =
         0.03340   -0.00796    0.00363   -0.01202
C1    1    0.941938   -0.045700    0.837223    11.00000    0.04147    0.02255 =
         0.05760   -0.00697   -0.00077    0.00044
AFIX 137
H1A   2    1.028167   -0.106543    0.802721    11.00000   -1.50000
H1B   2    0.807495   -0.087530    0.892596    11.00000   -1.50000
H1C   2    1.116621   -0.009627    0.858548    11.00000   -1.50000
AFIX   0
C2    1    0.625705    0.147022    0.811659    11.00000    0.02984    0.02090 =
         0.03755   -0.01034    0.00443   -0.00631
C3    1    0.645537    0.153330    0.904456    11.00000    0.03561    0.02333 =
         0.03611   -0.00353   -0.00324   -0.00243
AFIX  43
H3    2    0.758527    0.089003    0.948483    11.00000   -1.20000
AFIX   0
C4    1    0.498022    0.254908    0.932033    11.00000    0.03874    0.02930 =
         0.03315   -0.00837    0.00113   -0.00774
AFIX  43
H4    2    0.512563    0.260508    0.995256    11.00000   -1.20000
AFIX   0
C5    1    0.330890    0.347681    0.869031    11.00000    0.02984    0.02256 =
         0.03407   -0.01131    0.00458   -0.00625
C6    1    0.345180    0.622622    0.755027    11.00000    0.02300    0.02554 =
         0.03745   -0.01132   -0.00240    0.00192
C7    1    0.508851    0.732068    0.730056    11.00000    0.03177    0.02606 =
         0.03714   -0.01475   -0.00420    0.00055
AFIX  43
H7    2    0.534425    0.773219    0.777843    11.00000   -1.20000
AFIX   0
C8    1    0.635385    0.783078    0.638529    11.00000    0.03313    0.02365 =
         0.03689   -0.00770   -0.00180   -0.00321
AFIX  43
H8    2    0.747856    0.857012    0.624063    11.00000   -1.20000
AFIX   0
C9    1    0.594465    0.724125    0.568803    11.00000    0.03025    0.02863 =
         0.03097   -0.00674   -0.00237    0.00257
C10   1    0.876826    0.875459    0.448305    11.00000    0.04717    0.03824 =
         0.04368   -0.00275    0.00416   -0.01062
AFIX 137
H10A  2    0.947290    0.892157    0.380736    11.00000   -1.50000
H10B  2    1.061688    0.864892    0.486465    11.00000   -1.50000
H10C  2    0.737241    0.945806    0.458677    11.00000   -1.50000
AFIX   0
C11   1    0.427413    0.616545    0.590504    11.00000    0.03001    0.02797 =
         0.03300   -0.01534   -0.00334    0.00311
AFIX  43
H11   2    0.396331    0.577879    0.541666    11.00000   -1.20000
AFIX   0
C12   1    0.306231    0.565226    0.682010    11.00000    0.02289    0.02515 =
         0.03440   -0.01105   -0.00616    0.00353
C13   1    0.130697    0.445308    0.706209    11.00000    0.02725    0.02867 =
         0.03592   -0.01307   -0.00501   -0.00181
AFIX  23
H13A  2   -0.084216    0.460315    0.734555    11.00000   -1.20000
H13B  2    0.107628    0.420006    0.647270    11.00000   -1.20000
AFIX   0
C14   1    0.308256    0.342278    0.775127    11.00000    0.02302    0.02528 =
         0.03459   -0.01108    0.00129   -0.00727
C15   1    0.457609    0.241452    0.748256    11.00000    0.03056    0.02632 =
         0.03130   -0.01090   -0.00097   -0.00782
AFIX  43
H15   2    0.445470    0.236299    0.684819    11.00000   -1.20000
AFIX   0
B1    3    0.204238    0.570811    0.858115    11.00000    0.02836    0.02579 =
         0.03572   -0.01406   -0.00043   -0.00021
HKLF 4


REM  Li009Cu_0m_4_a.res in P-1
REM wR2 = 0.195930, GooF = S = 1.39116, Restrained GooF = 1.39116 for all data
REM R1 = 0.068155 for 1703 Fo > 4sig(Fo) and 0.085671 for all 2130 data
REM 185 parameters refined using 0 restraints

END

WGHT      0.1028      0.6771

REM Highest difference peak  0.324,  deepest hole -0.308,  1-sigma level  0.076
Q1    1  -0.0969  0.4644  0.9026  11.00000  0.05    0.32
Q2    1   0.4957  0.6327  0.8948  11.00000  0.05    0.30
Q3    1  -0.2384  0.6666  0.9246  11.00000  0.05    0.27
Q4    1   0.4573  0.0571  0.7788  11.00000  0.05    0.27
Q5    1   1.0204  0.7816  0.6203  11.00000  0.05    0.26
Q6    1   0.5469  0.5619  0.8356  11.00000  0.05    0.26
Q7    1   1.0988  0.0422  0.7607  11.00000  0.05    0.26
Q8    1   0.1893  0.2659  0.9419  11.00000  0.05    0.25
Q9    1   0.7318  0.2448  0.9401  11.00000  0.05    0.25
Q10   1   0.2354  0.8066  0.6599  11.00000  0.05    0.25
Q11   1  -0.0042  0.6412  0.7671  11.00000  0.05    0.25
Q12   1   0.3007  0.1355  0.8360  11.00000  0.05    0.24
Q13   1   0.6430  0.6226  0.7394  11.00000  0.05    0.24
Q14   1   1.0399  0.1422  0.8862  11.00000  0.05    0.24
Q15   1   1.0698  0.7444  0.4579  11.00000  0.05    0.23
Q16   1   0.6321  0.9422  0.3042  11.00000  0.05    0.22
Q17   1  -0.0606  0.3385  0.7926  11.00000  0.05    0.22
Q18   1   0.8730  0.1205  0.9242  11.00000  0.05    0.22
Q19   1   0.4485  0.8341  0.5968  11.00000  0.05    0.22
Q20   1   1.1846 -0.1654  0.9207  11.00000  0.05    0.21
;
_shelx_res_checksum                     6520

_shelx_hkl_file                         
;
   1   0   0 1517.25   39.10
   2   0   0  135.69    4.70
   3   0   0    8.20    1.20
  -4   1   0   14.80    6.70
  -3   1   0   20.80    1.40
  -2   1   0    2.10    2.90
  -1   1   0  644.64   18.30
   0   1   0  887.41   71.89
   1   1   0  151.48    4.20
   2   1   0  202.28    8.20
   3   1   0   25.60    1.90
  -4   2   0    4.50    2.60
  -3   2   0   11.90    1.30
  -2   2   0  135.39    6.50
  -1   2   0 3000.10   77.09
   0   2   0  732.83   53.09
   1   2   0 5145.58  147.59
   2   2   0 1155.18   43.30
   3   2   0  188.48    5.80
   4   2   0    4.10    3.80
  -4   3   0   27.30    2.60
  -3   3   0   15.50    1.30
  -2   3   0 1384.46   45.30
  -1   3   0  963.40   24.80
   0   3   0  120.99    5.90
   1   3   0 1228.58   29.70
   2   3   0 1259.57   45.20
   3   3   0   14.20    1.10
   4   3   0    8.60    3.60
  -4   4   0  274.57   12.10
  -3   4   0   96.49    3.20
  -2   4   0  123.19    4.50
  -1   4   0  346.07    9.20
   0   4   0   24.80    1.50
   1   4   0  285.37    7.40
   2   4   0 1144.29   45.40
   3   4   0  226.78    6.50
   4   4   0   30.40    2.90
  -4   5   0   34.10    3.00
  -3   5   0  651.63   18.80
  -2   5   0   42.20    2.00
  -1   5   0   44.50    1.60
   0   5   0  180.88   10.30
   1   5   0  581.54   14.90
   2   5   0   26.70    1.50
   3   5   0  233.38    6.70
   4   5   0    9.30    2.10
  -4   6   0    1.00    2.10
  -3   6   0   73.29    3.30
  -2   6   0  206.08    5.70
  -1   6   0   10.90    1.00
   0   6   0  555.84   36.10
   1   6   0  407.86   11.40
   2   6   0  139.69    4.90
   3   6   0  279.47    8.20
   4   6   0  264.77   11.40
  -3   7   0   27.60    2.20
  -2   7   0   17.00    1.90
  -1   7   0   17.00    1.10
   0   7   0    1.30    0.90
   1   7   0    6.90    0.80
   2   7   0    2.60    1.20
   3   7   0  114.39    4.30
   4   7   0   15.00    2.60
  -3   8   0   34.60    2.40
  -2   8   0  643.64   20.40
  -1   8   0 1039.30   35.70
   0   8   0   43.20    3.90
   1   8   0    1.70    1.10
   2   8   0    6.70    1.50
   3   8   0    6.40    1.50
  -3   9   0   18.10    2.30
  -2   9   0   61.89    5.30
  -1   9   0  166.88    7.60
   0   9   0   40.20    5.30
   1   9   0   36.20    2.80
   2   9   0   90.49    5.00
   3   9   0    7.40    1.60
  -2  10   0    1.40    4.20
  -1  10   0   46.80    3.90
   0  10   0 1042.70   86.49
   1  10   0   15.60    2.60
   2  10   0   29.80    4.80
   3  10   0    8.90    2.30
  -2  11   0   23.50    5.60
  -1  11   0    4.40    2.70
   0  11   0    1.70    3.30
   1  11   0    1.50    2.50
   2  11   0    2.40    3.90
  -1  12   0    2.40    6.60
   0  12   0    1.00    3.00
   1  12   0   94.69    5.60
  -1 -12   1  156.58   13.80
   0 -12   1   88.99    9.70
  -2 -11   1    6.10    3.10
  -1 -11   1  203.28   11.40
   0 -11   1  173.18   15.40
   1 -11   1   17.70    3.30
  -3 -10   1    5.30    6.80
  -2 -10   1    8.30    4.10
  -1 -10   1  172.48    7.90
   0 -10   1  313.17   26.60
   1 -10   1    3.10    2.40
   2 -10   1   61.49    6.90
  -3  -9   1   16.60    1.80
  -2  -9   1    1.80    2.50
  -1  -9   1   14.80    2.30
   0  -9   1   76.59    7.90
   1  -9   1  269.77   11.90
   2  -9   1   92.09    7.20
   3  -9   1   59.59    4.60
  -3  -8   1   10.10    1.60
  -2  -8   1   19.30    2.20
  -1  -8   1   22.70    1.80
   0  -8   1   11.90    3.10
   1  -8   1   46.10    2.50
   2  -8   1   51.29    3.80
   3  -8   1   12.90    1.80
  -4  -7   1   20.90    2.70
  -3  -7   1   22.50    1.80
  -2  -7   1  102.69    4.10
  -1  -7   1  134.19    3.60
   0  -7   1  180.68   13.80
   1  -7   1   40.80    1.60
   2  -7   1  259.07    8.20
   3  -7   1   93.69    3.80
  -4  -6   1  345.97   15.70
  -3  -6   1   67.39    2.90
  -2  -6   1   16.60    1.40
  -1  -6   1   74.59    2.20
   0  -6   1  628.34   49.20
   1  -6   1    1.90    0.70
   2  -6   1    2.60    1.50
   3  -6   1  254.37    9.10
   4  -6   1  154.18    8.60
  -4  -5   1    4.20    1.90
  -3  -5   1   23.70    1.40
  -2  -5   1  109.79    4.10
  -1  -5   1  124.69    3.80
   0  -5   1   13.80    1.30
   1  -5   1   28.50    1.40
   2  -5   1  124.79    4.40
   3  -5   1  230.28    7.40
   4  -5   1    7.60    2.20
  -4  -4   1    0.30    2.60
  -3  -4   1  388.46   10.70
  -2  -4   1 1310.87   39.20
  -1  -4   1 1238.98   32.70
   0  -4   1  179.68    8.80
   1  -4   1    5.30    0.70
   2  -4   1  565.44   13.80
   3  -4   1  419.86   11.30
   4  -4   1   14.70    2.70
  -4  -3   1   16.60    2.30
  -3  -3   1    1.20    0.90
  -2  -3   1 1962.40   66.09
  -1  -3   1  326.27    8.30
   0  -3   1   97.79    4.90
   1  -3   1 1355.96   32.50
   2  -3   1  698.13   28.80
   3  -3   1  171.58    5.10
   4  -3   1   81.69    5.40
  -4  -2   1    4.10    3.20
  -3  -2   1    8.30    1.00
  -2  -2   1  702.63   24.10
  -1  -2   1 1948.21   50.99
   0  -2   1   30.30    1.80
   1  -2   1   15.90    0.70
   2  -2   1   27.70    1.90
   3  -2   1    8.50    1.20
   4  -2   1    0.40    3.30
  -4  -1   1   29.20    4.30
  -3  -1   1  101.89    4.00
  -2  -1   1   74.49    3.50
  -1  -1   1 6394.56  187.48
   0  -1   1  296.77   17.70
   1  -1   1 9999.00  272.57
   2  -1   1  453.65   22.20
   3  -1   1    7.00    1.00
   4  -1   1   26.40   10.20
  -4   0   1    0.60    3.70
  -3   0   1   44.50    2.30
  -2   0   1   29.10    2.70
  -1   0   1  126.19    3.60
   0   0   1  123.59    8.70
   1   0   1 1907.71   50.39
   2   0   1   57.19    3.60
   3   0   1   42.50    3.10
  -4   1   1    8.90    3.60
  -3   1   1    4.10    1.00
  -2   1   1    1.90    0.80
  -1   1   1  148.39    4.40
   0   1   1    0.10    0.10
   1   1   1 3224.98   87.59
   2   1   1    1.40    1.10
   3   1   1  175.78   10.50
  -4   2   1    0.90    2.30
  -3   2   1    4.10    1.10
  -2   2   1   20.00    1.40
  -1   2   1 1747.83   50.39
   0   2   1 2691.93  192.58
   1   2   1  382.66   10.10
   2   2   1 1110.49   35.80
   3   2   1   54.69    2.40
  -4   3   1   86.59    5.40
  -3   3   1   49.70    2.20
  -2   3   1    8.90    1.20
  -1   3   1  652.73   18.30
   0   3   1  551.14   44.50
   1   3   1  480.85   13.00
   2   3   1  166.28    6.80
   3   3   1    1.10    0.90
   4   3   1    4.50    3.40
  -4   4   1  318.77   13.10
  -3   4   1    4.30    1.20
  -2   4   1  304.27    9.30
  -1   4   1   19.20    1.10
   0   4   1  299.47   19.00
   1   4   1  688.63   18.50
   2   4   1   19.00    1.30
   3   4   1   16.60    1.10
   4   4   1    0.40    1.60
  -4   5   1   15.70    2.20
  -3   5   1  143.09    4.70
  -2   5   1  258.77    7.20
  -1   5   1  153.58    4.10
   0   5   1   19.40    1.50
   1   5   1  986.80   24.60
   2   5   1  261.77    7.70
   3   5   1  621.44   16.70
   4   5   1    6.00    2.40
  -4   6   1    1.40    2.10
  -3   6   1  264.37    8.60
  -2   6   1  225.08    6.30
  -1   6   1  135.39    3.30
   0   6   1   52.99    4.70
   1   6   1  201.78    5.20
   2   6   1   36.90    1.80
   3   6   1    1.60    1.10
   4   6   1  126.89    6.00
  -3   7   1   19.80    2.00
  -2   7   1  445.56   12.30
  -1   7   1   56.99    1.90
   0   7   1  156.88    8.40
   1   7   1  346.57    8.30
   2   7   1    8.30    1.30
   3   7   1    0.40    1.40
   4   7   1   38.60    3.00
  -3   8   1   10.40    1.90
  -2   8   1  122.89    5.20
  -1   8   1   17.80    1.80
   0   8   1  247.58   15.40
   1   8   1    2.90    1.00
   2   8   1   32.50    2.00
   3   8   1   26.50    2.00
   4   8   1   13.30    3.30
  -3   9   1    7.60    1.60
  -2   9   1   76.09    5.60
  -1   9   1  651.53   27.20
   0   9   1  126.09   10.20
   1   9   1  186.48    7.30
   2   9   1    8.50    2.50
   3   9   1    3.80    1.50
  -2  10   1    4.30    3.80
  -1  10   1   13.80    2.70
   0  10   1   83.39    8.50
   1  10   1   14.10    2.50
   2  10   1    3.50    3.70
   3  10   1    3.10    1.80
  -2  11   1    4.60    3.80
  -1  11   1    2.70    2.60
   0  11   1   71.49    7.60
   1  11   1  322.97   15.00
   2  11   1   12.70    3.90
  -1  12   1    4.30    3.00
   0  12   1    6.40    3.30
   1  12   1    1.40    2.30
  -2 -11   2    3.70    4.70
  -1 -11   2  113.29    6.60
   0 -11   2   20.10    4.40
   1 -11   2    6.60    3.10
  -2 -10   2   28.80    5.30
  -1 -10   2    4.40    3.00
   0 -10   2  144.59   15.10
   1 -10   2    2.40    2.60
   2 -10   2    5.30    3.20
  -3  -9   2    3.00    1.70
  -2  -9   2    2.30    2.60
  -1  -9   2    1.30    1.80
   0  -9   2    2.90    3.40
   1  -9   2  440.46   18.50
   2  -9   2    5.40    3.90
  -3  -8   2    2.20    1.60
  -2  -8   2   23.10    2.60
  -1  -8   2   40.10    2.30
   0  -8   2   17.40    3.50
   1  -8   2  161.18    6.40
   2  -8   2  125.79    6.40
   3  -8   2    2.80    1.60
  -4  -7   2  190.68   15.50
  -3  -7   2   21.70    1.80
  -2  -7   2    2.40    1.40
  -1  -7   2   47.00    1.90
   0  -7   2   16.40    3.10
   1  -7   2  160.58    5.50
   2  -7   2  202.08    7.30
   3  -7   2   37.30    2.30
  -4  -6   2   31.90    2.70
  -3  -6   2    2.20    1.50
  -2  -6   2   33.80    1.70
  -1  -6   2    3.40    0.70
   0  -6   2   50.19    3.10
   1  -6   2  133.39    3.30
   2  -6   2   68.89    3.50
   3  -6   2  114.89    4.20
   4  -6   2   45.90    3.90
  -4  -5   2    6.00    2.00
  -3  -5   2  598.14   16.90
  -2  -5   2   36.20    2.00
  -1  -5   2  620.74   17.10
   0  -5   2   53.09    3.00
   1  -5   2  131.09    4.30
   2  -5   2    4.50    1.30
   3  -5   2   49.70    2.60
   4  -5   2   21.00    2.50
  -4  -4   2   29.40    2.60
  -3  -4   2   66.79    2.50
  -2  -4   2   14.60    1.20
  -1  -4   2   23.50    1.10
   0  -4   2  261.27   14.50
   1  -4   2    4.50    0.70
   2  -4   2  338.37    9.30
   3  -4   2  524.85   14.10
   4  -4   2  225.38    9.40
  -4  -3   2   51.29    3.90
  -3  -3   2  144.59    4.50
  -2  -3   2 1093.79   46.50
  -1  -3   2  223.48    6.30
   0  -3   2   22.70    1.40
   1  -3   2  816.52   22.50
   2  -3   2  221.08    9.50
   3  -3   2   43.50    2.00
   4  -3   2    2.30    2.40
  -4  -2   2   73.89    5.20
  -3  -2   2    2.00    1.00
  -2  -2   2    2.40    0.80
  -1  -2   2  639.54   17.50
   0  -2   2  286.27   15.80
   1  -2   2  208.48    5.40
   2  -2   2  845.92   32.60
   3  -2   2  120.19    3.90
   4  -2   2    4.50    2.10
  -4  -1   2    2.50    2.40
  -3  -1   2    3.70    0.90
  -2  -1   2  175.08    7.00
  -1  -1   2 4080.39  119.09
   0  -1   2 1156.08   69.49
   1  -1   2  986.10   26.80
   2  -1   2  320.47   14.40
   3  -1   2  112.19    3.80
   4  -1   2    5.80    4.90
  -4   0   2    2.40    3.40
  -3   0   2    2.70    1.00
  -2   0   2   17.40    1.20
  -1   0   2  118.29    3.30
   0   0   2 1063.99   68.99
   1   0   2  356.86   10.10
   2   0   2  108.49    5.00
   3   0   2   46.40    2.60
  -4   1   2   23.30    3.10
  -3   1   2   39.90    1.90
  -2   1   2    4.10    1.00
  -1   1   2   39.20    1.20
   0   1   2 1930.81  128.69
   1   1   2 9163.78  264.07
   2   1   2  142.59    5.50
   3   1   2  382.06   19.00
  -4   2   2   10.40    2.10
  -3   2   2   10.70    1.20
  -2   2   2  143.49    4.80
  -1   2   2  175.48    5.50
   0   2   2  997.60   66.29
   1   2   2 1123.49   30.00
   2   2   2  188.88    6.00
   3   2   2  240.48    8.40
  -4   3   2   99.89    5.10
  -3   3   2   57.59    2.40
  -2   3   2    4.60    1.10
  -1   3   2  203.48    5.80
   0   3   2  622.34   40.20
   1   3   2    4.00    0.50
   2   3   2   54.39    2.20
   3   3   2   75.09    3.00
   4   3   2   52.69    8.90
  -4   4   2    5.80    2.00
  -3   4   2    9.20    1.30
  -2   4   2    5.70    0.90
  -1   4   2  432.96   12.30
   0   4   2  493.35   31.20
   1   4   2  114.79    3.40
   2   4   2 1080.19   33.20
   3   4   2  266.87    7.80
   4   4   2    3.60    2.30
  -4   5   2   74.69    3.80
  -3   5   2  347.57    9.80
  -2   5   2   30.10    1.60
  -1   5   2  502.25   12.90
   0   5   2   30.20    1.90
   1   5   2  173.88    4.60
   2   5   2  195.98    6.10
   3   5   2    1.00    0.90
   4   5   2    1.40    2.00
  -4   6   2   14.00    2.60
  -3   6   2  161.78    5.40
  -2   6   2    2.30    1.50
  -1   6   2    4.50    0.80
   0   6   2   64.69    5.60
   1   6   2    2.90    0.60
   2   6   2  110.69    4.40
   3   6   2    1.00    1.00
   4   6   2   22.70    2.30
  -3   7   2   58.79    3.10
  -2   7   2  459.55   14.20
  -1   7   2    6.40    1.00
   0   7   2   13.10    1.50
   1   7   2    5.50    0.70
   2   7   2   25.00    1.70
   3   7   2    1.10    1.40
   4   7   2   11.90    2.60
  -3   8   2    2.60    1.80
  -2   8   2   13.50    2.80
  -1   8   2  167.78    6.00
   0   8   2  245.78   12.50
   1   8   2   47.60    2.40
   2   8   2    2.50    1.30
   3   8   2   13.80    1.60
   4   8   2   13.80    2.30
  -3   9   2   19.60    1.90
  -2   9   2   32.90    3.60
  -1   9   2  191.28    8.50
   0   9   2   62.19    4.60
   1   9   2   11.00    1.90
   2   9   2   19.30    2.00
   3   9   2    7.00    1.70
  -2  10   2    6.30    3.50
  -1  10   2    3.90    2.50
   0  10   2   20.40    3.60
   1  10   2   15.70    2.50
   2  10   2  131.99    8.10
   3  10   2   69.19    3.80
  -2  11   2    8.90    4.00
  -1  11   2    3.20    2.80
   0  11   2    1.60    3.40
   1  11   2   84.99    5.00
   2  11   2   14.30    3.20
  -1  12   2   19.90    2.80
   0  12   2    0.00    4.50
   1  12   2   26.40    3.00
   2  12   2    8.70    5.30
  -1 -11   3    9.90    3.10
   0 -11   3   24.00    4.50
   1 -11   3    7.60    3.30
  -2 -10   3    8.80    3.10
  -1 -10   3    1.00    2.90
   0 -10   3  109.69   11.80
   1 -10   3   63.39    4.60
   2 -10   3   36.40    4.70
  -3  -9   3    3.00    2.30
  -2  -9   3    7.70    4.00
  -1  -9   3   16.50    2.40
   0  -9   3    1.90    3.60
   1  -9   3   13.60    3.10
   2  -9   3    0.00    5.20
  -3  -8   3   15.80    1.70
  -2  -8   3   10.60    2.10
  -1  -8   3    1.60    1.70
   0  -8   3   42.20    5.80
   1  -8   3    4.50    2.20
   2  -8   3    8.20    2.70
   3  -8   3   15.60    1.90
  -3  -7   3   37.00    2.40
  -2  -7   3   37.60    2.50
  -1  -7   3   17.80    1.70
   0  -7   3  129.79   13.20
   1  -7   3   32.80    2.10
   2  -7   3    8.40    2.10
   3  -7   3    2.50    1.80
  -4  -6   3   55.99    3.60
  -3  -6   3  269.47    9.70
  -2  -6   3   15.20    1.80
  -1  -6   3  207.58    5.50
   0  -6   3  116.19    7.30
   1  -6   3   20.60    1.20
   2  -6   3    7.20    1.90
   3  -6   3   38.70    2.40
  -4  -5   3    1.90    1.80
  -3  -5   3  120.49    4.00
  -2  -5   3   35.40    2.00
  -1  -5   3    6.20    0.80
   0  -5   3    4.00    1.10
   1  -5   3   27.30    1.10
   2  -5   3    1.40    1.50
   3  -5   3   53.29    2.80
   4  -5   3  202.58   10.50
  -4  -4   3   86.89    4.70
  -3  -4   3  476.65   13.80
  -2  -4   3    9.80    1.10
  -1  -4   3    9.00    0.80
   0  -4   3  847.02   58.99
   1  -4   3   42.70    1.50
   2  -4   3  114.19    3.60
   3  -4   3  270.07    8.60
   4  -4   3    5.90    1.90
  -4  -3   3   82.69    4.80
  -3  -3   3   89.59    3.00
  -2  -3   3   12.70    1.20
  -1  -3   3  287.37    7.80
   0  -3   3   53.39    2.80
   1  -3   3   21.30    1.10
   2  -3   3   98.39    3.20
   3  -3   3  132.79    4.10
   4  -3   3   11.40    2.20
  -4  -2   3   12.00    2.70
  -3  -2   3  111.59    3.80
  -2  -2   3   56.39    3.80
  -1  -2   3 1882.41   51.29
   0  -2   3  316.77   18.10
   1  -2   3  229.88    6.50
   2  -2   3 1968.00   77.59
   3  -2   3   58.69    2.40
   4  -2   3    0.50    2.30
  -4  -1   3    0.00    2.10
  -3  -1   3    7.10    1.20
  -2  -1   3   16.20    1.80
  -1  -1   3    0.60    0.50
   0  -1   3  638.04   40.60
   1  -1   3  111.59    3.30
   2  -1   3   19.30    1.40
   3  -1   3    4.60    1.00
   4  -1   3    6.10    4.50
  -4   0   3   31.70    3.50
  -3   0   3    9.50    1.10
  -2   0   3  227.28    8.50
  -1   0   3  682.93   18.40
   0   0   3 1715.13  109.69
   1   0   3   22.20    0.80
   2   0   3 1655.13   53.39
   3   0   3   89.49    3.40
   4   0   3   25.10    5.40
  -4   1   3   21.20    2.60
  -3   1   3   55.39    2.20
  -2   1   3    2.20    1.30
  -1   1   3  655.53   17.80
   0   1   3 1007.00   67.29
   1   1   3   46.80    1.40
   2   1   3  119.89    4.10
   3   1   3  198.98    6.80
   4   1   3  242.88   23.40
  -4   2   3    9.70    2.40
  -3   2   3    7.30    1.20
  -2   2   3  152.38    5.40
  -1   2   3    4.60    0.40
   0   2   3  217.68   13.20
   1   2   3  252.87    6.80
   2   2   3  210.08    6.40
   3   2   3   58.29    2.20
   4   2   3  320.37   40.00
  -4   3   3  155.18    6.90
  -3   3   3   34.10    1.80
  -2   3   3    2.70    1.20
  -1   3   3    1.60    0.60
   0   3   3  360.76   21.60
   1   3   3    7.80    0.60
   2   3   3    0.80    0.70
   3   3   3  129.49    4.20
   4   3   3   17.20    7.00
  -4   4   3   98.89    4.80
  -3   4   3   18.60    1.60
  -2   4   3  407.66   12.30
  -1   4   3  621.64   17.40
   0   4   3   74.79    4.10
   1   4   3   79.69    2.40
   2   4   3  195.08    5.80
   3   4   3   78.09    2.90
   4   4   3    6.40    1.80
  -4   5   3    2.70    1.90
  -3   5   3   29.90    1.90
  -2   5   3  142.99    3.80
  -1   5   3    1.20    0.80
   0   5   3   58.19    3.60
   1   5   3   23.70    1.00
   2   5   3    1.10    0.70
   3   5   3    4.50    1.10
   4   5   3    2.20    2.00
  -4   6   3    3.00    2.20
  -3   6   3   60.59    3.00
  -2   6   3   67.89    2.90
  -1   6   3   91.69    2.40
   0   6   3 1234.48   96.59
   1   6   3    6.20    0.70
   2   6   3    3.30    0.90
   3   6   3  216.58    6.10
   4   6   3    1.90    1.60
  -3   7   3   14.30    1.70
  -2   7   3    4.80    1.80
  -1   7   3   19.20    1.10
   0   7   3   32.20    2.30
   1   7   3   90.69    2.20
   2   7   3    1.20    1.10
   3   7   3    5.60    1.40
   4   7   3    2.30    1.80
  -3   8   3  191.48    7.00
  -2   8   3   12.70    3.60
  -1   8   3  199.58    6.50
   0   8   3    2.10    1.10
   1   8   3  143.99    5.00
   2   8   3  260.17    9.50
   3   8   3   10.90    1.60
   4   8   3   33.40    3.00
  -3   9   3    6.80    1.70
  -2   9   3   31.80    3.70
  -1   9   3   94.49    5.10
   0   9   3   28.30    2.70
   1   9   3   11.20    1.90
   2   9   3   42.20    2.50
   3   9   3   15.70    2.00
  -2  10   3    5.40    3.50
  -1  10   3   50.39    3.90
   0  10   3   85.59    7.70
   1  10   3    4.50    2.20
   2  10   3  112.69    5.70
   3  10   3   40.90    2.70
  -2  11   3   68.39    5.10
  -1  11   3  151.88    8.00
   0  11   3   73.09    8.00
   1  11   3   18.90    2.80
   2  11   3   25.70    3.40
  -1  12   3   19.20    2.80
   0  12   3    2.60    4.60
   1  12   3    5.00    2.60
   2  12   3    7.10    3.90
  -1 -11   4    5.30    3.50
   0 -11   4   11.00    4.50
  -2 -10   4    6.50    2.90
  -1 -10   4    7.40    3.20
   0 -10   4   33.20    5.40
   1 -10   4    6.10    2.90
  -2  -9   4    3.90    3.50
  -1  -9   4   12.00    2.40
   0  -9   4    9.90    4.10
   1  -9   4   12.20    2.90
   2  -9   4    8.70    3.40
  -3  -8   4   24.80    2.40
  -2  -8   4   50.39    4.20
  -1  -8   4   72.69    4.00
   0  -8   4    3.50    3.30
   1  -8   4  122.09    5.80
   2  -8   4   78.89    5.70
   3  -8   4    6.30    2.50
  -3  -7   4    0.50    1.50
  -2  -7   4  378.76   13.80
  -1  -7   4  105.79    4.30
   0  -7   4   11.00    2.20
   1  -7   4   39.70    2.60
   2  -7   4    0.00    2.10
   3  -7   4    1.80    1.60
  -3  -6   4   23.60    1.80
  -2  -6   4  261.07    9.60
  -1  -6   4  261.97    7.60
   0  -6   4   28.70    2.30
   1  -6   4    2.30    1.20
   2  -6   4    6.80    2.20
   3  -6   4    2.20    1.70
  -4  -5   4   11.70    2.50
  -3  -5   4  160.58    5.90
  -2  -5   4   99.59    3.80
  -1  -5   4    8.20    0.80
   0  -5   4  703.93   57.09
   1  -5   4  196.98    5.10
   2  -5   4   77.69    3.20
   3  -5   4   21.50    2.00
   4  -5   4   49.40    3.20
  -4  -4   4   38.30    2.80
  -3  -4   4  347.97   10.80
  -2  -4   4   28.60    1.70
  -1  -4   4    1.40    0.70
   0  -4   4 1013.30   97.79
   1  -4   4    4.60    0.70
   2  -4   4    5.30    1.60
   3  -4   4   63.49    2.80
   4  -4   4    3.00    2.10
  -4  -3   4    3.90    2.00
  -3  -3   4    6.40    1.30
  -2  -3   4  285.77    7.10
  -1  -3   4   66.59    2.00
   0  -3   4   41.30    2.70
   1  -3   4  902.91   22.70
   2  -3   4    2.60    1.20
   3  -3   4  132.89    4.20
   4  -3   4    5.40    2.10
  -4  -2   4  236.68   11.00
  -3  -2   4   27.80    1.70
  -2  -2   4    2.30    1.30
  -1  -2   4  262.57    7.10
   0  -2   4   12.00    0.90
   1  -2   4  220.18    6.10
   2  -2   4  111.79    3.80
   3  -2   4   43.70    2.00
   4  -2   4    4.70    2.60
  -4  -1   4   17.30    2.50
  -3  -1   4    1.90    1.20
  -2  -1   4  142.89    4.70
  -1  -1   4  510.45   15.10
   0  -1   4  400.46   31.80
   1  -1   4  109.49    3.30
   2  -1   4  949.40   26.20
   3  -1   4    6.30    1.20
   4  -1   4    1.90    1.90
  -4   0   4   65.59    4.90
  -3   0   4   36.20    1.80
  -2   0   4  161.28    8.90
  -1   0   4  832.42   21.90
   0   0   4    0.50    0.60
   1   0   4   36.10    1.40
   2   0   4  123.99    4.50
   3   0   4   16.00    1.40
   4   0   4   57.69    5.10
  -4   1   4    8.30    2.40
  -3   1   4  138.69    4.30
  -2   1   4  264.17   11.00
  -1   1   4   39.20    1.30
   0   1   4   68.79    3.80
   1   1   4  668.13   17.10
   2   1   4  116.09    5.70
   3   1   4  325.67    9.90
   4   1   4   25.90    6.40
  -4   2   4   22.10    2.20
  -3   2   4  449.95   13.40
  -2   2   4  258.37   12.10
  -1   2   4   87.69    2.50
   0   2   4 1127.19   73.59
   1   2   4 1396.56   34.80
   2   2   4  133.39    5.10
   3   2   4   94.69    3.10
   4   2   4    0.00    7.40
  -4   3   4    8.80    2.10
  -3   3   4    1.60    1.10
  -2   3   4  403.76   12.50
  -1   3   4  238.08    6.80
   0   3   4   52.99    2.70
   1   3   4  297.77    8.10
   2   3   4   30.10    1.60
   3   3   4    0.70    0.90
   4   3   4    6.00    5.90
  -4   4   4   54.49    3.20
  -3   4   4   15.20    1.50
  -2   4   4  217.08    5.20
  -1   4   4 1151.88   29.70
   0   4   4   89.79    5.10
   1   4   4   67.39    2.20
   2   4   4   47.30    2.00
   3   4   4   24.90    1.40
   4   4   4    3.00    1.70
  -4   5   4  112.19    6.40
  -3   5   4   11.80    1.60
  -2   5   4   74.39    3.20
  -1   5   4   57.29    2.10
   0   5   4  455.55   35.70
   1   5   4  375.26    9.70
   2   5   4  811.62   20.70
   3   5   4   51.99    2.10
   4   5   4    9.90    2.10
  -4   6   4    7.40    2.20
  -3   6   4    1.30    1.70
  -2   6   4   44.40    2.70
  -1   6   4    1.40    0.70
   0   6   4  701.03   54.99
   1   6   4   87.99    2.50
   2   6   4    3.40    1.10
   3   6   4   11.20    1.30
   4   6   4    5.40    1.50
  -3   7   4    4.10    1.60
  -2   7   4  405.46   12.40
  -1   7   4    3.50    1.00
   0   7   4   97.59    5.90
   1   7   4  958.90   20.50
   2   7   4    4.60    1.40
   3   7   4    2.60    1.40
   4   7   4  100.99    5.30
  -3   8   4    8.30    1.70
  -2   8   4    3.40    2.60
  -1   8   4   85.79    3.40
   0   8   4  454.55   28.70
   1   8   4  239.98    7.30
   2   8   4    6.80    1.40
   3   8   4    2.40    1.30
   4   8   4    0.30    2.20
  -3   9   4   10.80    1.70
  -2   9   4   16.40    3.90
  -1   9   4    7.90    2.30
   0   9   4  121.59    8.20
   1   9   4   54.19    3.00
   2   9   4  195.18    7.30
   3   9   4    0.50    1.50
  -2  10   4   37.90    4.10
  -1  10   4  588.54   24.60
   0  10   4  102.39    9.00
   1  10   4    4.30    2.20
   2  10   4   25.00    2.70
   3  10   4   23.60    2.20
  -2  11   4    6.10    3.20
  -1  11   4  154.88    7.50
   0  11   4    2.40    3.50
   1  11   4   37.30    3.40
   2  11   4    2.30    2.80
  -1  12   4    1.00    2.40
   0  12   4   11.70    4.40
   1  12   4   50.99    3.70
   2  12   4    8.00    3.50
  -1 -10   5    9.00    3.00
   0 -10   5   15.70    5.50
   1 -10   5   33.70    3.40
  -2  -9   5    8.60    3.20
  -1  -9   5   21.20    2.70
   0  -9   5  195.78   25.30
   1  -9   5    7.80    2.70
   2  -9   5    1.30    3.40
  -3  -8   5    8.30    2.20
  -2  -8   5    7.70    3.40
  -1  -8   5  266.07   12.50
   0  -8   5   53.69    7.00
   1  -8   5    3.40    2.30
   2  -8   5    6.60    4.30
  -3  -7   5    3.70    1.60
  -2  -7   5   28.40    3.50
  -1  -7   5   25.10    2.40
   0  -7   5  106.59    8.10
   1  -7   5   44.80    3.20
   2  -7   5   30.50    3.40
   3  -7   5    3.50    1.90
  -3  -6   5   26.80    2.10
  -2  -6   5  314.87   10.50
  -1  -6   5    0.80    1.40
   0  -6   5    2.40    1.50
   1  -6   5    2.20    1.60
   2  -6   5   50.79    4.50
   3  -6   5    3.00    1.80
  -4  -5   5    1.60    2.00
  -3  -5   5   93.69    3.70
  -2  -5   5  834.62   23.10
  -1  -5   5  146.39    3.90
   0  -5   5  872.71   56.09
   1  -5   5   87.09    2.70
   2  -5   5  117.39    6.80
   3  -5   5    4.20    1.80
   4  -5   5    4.40    4.80
  -4  -4   5    5.90    2.30
  -3  -4   5    3.40    1.50
  -2  -4   5   86.49    3.70
  -1  -4   5    1.50    0.70
   0  -4   5    3.10    1.30
   1  -4   5   10.80    0.70
   2  -4   5   32.80    2.60
   3  -4   5   30.20    2.20
   4  -4   5   42.40    2.90
  -4  -3   5   62.59    4.00
  -3  -3   5   85.39    3.20
  -2  -3   5    8.10    1.40
  -1  -3   5   76.49    2.30
   0  -3   5  113.19    9.60
   1  -3   5  780.72   20.40
   2  -3   5    9.90    1.50
   3  -3   5    1.50    1.30
   4  -3   5   67.19    3.90
  -4  -2   5  171.68    8.30
  -3  -2   5   93.49    3.70
  -2  -2   5    7.40    1.50
  -1  -2   5  194.88    5.20
   0  -2   5  634.14   51.59
   1  -2   5  475.15   12.10
   2  -2   5   21.30    1.80
   3  -2   5   71.29    2.50
   4  -2   5   28.90    2.80
  -4  -1   5   72.59    3.90
  -3  -1   5   71.79    2.70
  -2  -1   5  106.39    4.10
  -1  -1   5  319.77    8.90
   0  -1   5  219.58   12.80
   1  -1   5  191.08    5.80
   2  -1   5    9.90    1.40
   3  -1   5    6.60    1.30
   4  -1   5    5.70    2.80
  -4   0   5   14.10    2.20
  -3   0   5    3.70    1.20
  -2   0   5  102.39    8.10
  -1   0   5  609.54   17.40
   0   0   5  784.62   43.10
   1   0   5    8.50    0.80
   2   0   5    5.60    1.50
   3   0   5  330.27   10.80
   4   0   5   26.00    3.10
  -4   1   5   29.70    2.70
  -3   1   5   52.59    2.10
  -2   1   5  257.57   10.00
  -1   1   5  207.08    5.80
   0   1   5 3193.88  228.38
   1   1   5  614.24   16.80
   2   1   5  230.68   10.70
   3   1   5   67.29    2.60
   4   1   5    1.10    2.40
  -4   2   5    7.80    2.00
  -3   2   5    4.60    1.20
  -2   2   5    8.00    1.60
  -1   2   5   67.39    2.00
   0   2   5 1255.17   87.09
   1   2   5  560.44   13.70
   2   2   5  157.78    7.60
   3   2   5   38.00    1.80
   4   2   5   41.70    4.70
  -4   3   5   57.29    3.30
  -3   3   5   73.69    2.70
  -2   3   5  432.96   15.70
  -1   3   5  106.39    3.20
   0   3   5  403.56   23.50
   1   3   5  321.07    8.80
   2   3   5   66.49    5.00
   3   3   5    1.30    0.90
   4   3   5    5.10    2.00
  -4   4   5   10.10    2.00
  -3   4   5  166.68    5.50
  -2   4   5  153.58    4.10
  -1   4   5  853.81   22.20
   0   4   5  447.86   32.10
   1   4   5  188.78    5.10
   2   4   5  277.77    8.80
   3   4   5   72.69    2.60
   4   4   5    7.80    2.20
  -4   5   5    4.40    2.20
  -3   5   5    2.20    1.60
  -2   5   5   16.10    1.90
  -1   5   5  934.91   23.40
   0   5   5 1447.16  112.99
   1   5   5  311.07    8.20
   2   5   5   23.40    1.50
   3   5   5    2.20    1.00
   4   5   5    2.20    1.70
  -4   6   5   26.70    4.30
  -3   6   5   23.80    2.10
  -2   6   5   61.39    3.60
  -1   6   5  220.38    5.10
   0   6   5  189.48   15.20
   1   6   5   85.69    2.30
   2   6   5  156.48    4.60
   3   6   5   63.99    2.50
   4   6   5   54.09    3.10
  -3   7   5  129.19    5.10
  -2   7   5   83.79    4.50
  -1   7   5  173.18    4.80
   0   7   5   49.20    3.20
   1   7   5   19.30    1.00
   2   7   5  303.87    9.00
   3   7   5   10.80    1.60
   4   7   5   44.30    3.30
  -3   8   5    4.70    2.00
  -2   8   5    3.80    2.90
  -1   8   5    1.60    1.40
   0   8   5    3.00    2.00
   1   8   5  657.93   19.70
   2   8   5   46.10    2.80
   3   8   5    9.90    1.40
   4   8   5   26.50    3.10
  -3   9   5    0.40    1.50
  -2   9   5  217.58   11.30
  -1   9   5  105.59    5.00
   0   9   5  371.56   28.80
   1   9   5   13.00    1.60
   2   9   5    5.90    1.70
   3   9   5    5.00    1.60
  -2  10   5    4.80    2.90
  -1  10   5   21.10    2.70
   0  10   5  988.80   85.89
   1  10   5   26.30    2.60
   2  10   5    3.40    2.60
   3  10   5   34.30    2.40
  -2  11   5    8.00    3.70
  -1  11   5    8.10    2.70
   0  11   5  304.17   26.70
   1  11   5    0.60    2.40
   2  11   5   10.10    3.20
  -1  12   5  133.29    7.50
   0  12   5  144.09   15.70
   1  12   5    3.40    2.50
   2  12   5    0.00    2.40
  -1 -10   6   21.30    3.60
   0 -10   6   78.19   11.20
   1 -10   6   10.30   11.60
  -2  -9   6   36.00    5.50
  -1  -9   6   21.60    3.10
   0  -9   6   50.89    9.30
   1  -9   6   94.09    6.00
   2  -9   6   12.90    4.40
  -2  -8   6   85.59    6.90
  -1  -8   6   58.49    4.00
   0  -8   6  416.16   51.49
   1  -8   6  194.78    9.40
   2  -8   6   13.80    3.00
  -3  -7   6   25.20    2.20
  -2  -7   6   35.10    5.80
  -1  -7   6    6.60    2.30
   0  -7   6    2.20    2.50
   1  -7   6    5.50    2.40
   2  -7   6    1.00    4.00
   3  -7   6    3.60    2.10
  -3  -6   6    1.60    1.50
  -2  -6   6   89.79    5.30
  -1  -6   6 1927.91   75.79
   0  -6   6    1.10    2.00
   1  -6   6   15.40    2.30
   2  -6   6   57.29    4.40
   3  -6   6    1.00    1.80
  -3  -5   6   24.00    2.00
  -2  -5   6   61.29    3.40
  -1  -5   6  301.67   10.20
   0  -5   6    0.50    1.40
   1  -5   6   25.40    1.90
   2  -5   6   17.70    3.30
   3  -5   6   10.30    1.80
  -4  -4   6    5.90    2.10
  -3  -4   6   61.89    2.90
  -2  -4   6  369.66   10.20
  -1  -4   6    4.90    1.00
   0  -4   6  106.09    7.30
   1  -4   6  139.19    3.50
   2  -4   6   57.79    4.60
   3  -4   6  137.19    4.90
   4  -4   6   18.50    2.70
  -4  -3   6    1.50    1.90
  -3  -3   6  526.95   19.00
  -2  -3   6  352.96    9.10
  -1  -3   6   19.10    1.00
   0  -3   6  404.86   39.30
   1  -3   6  158.68    3.90
   2  -3   6   46.70    2.90
   3  -3   6    9.20    1.80
   4  -3   6   17.80    2.10
  -4  -2   6    1.50    1.80
  -3  -2   6   18.20    1.80
  -2  -2   6  649.04   15.80
  -1  -2   6   53.69    1.80
   0  -2   6  273.37   22.60
   1  -2   6  139.09    4.00
   2  -2   6   72.49    2.40
   3  -2   6   84.49    3.20
   4  -2   6   55.09    3.50
  -4  -1   6  146.39    6.90
  -3  -1   6   11.80    1.60
  -2  -1   6   31.90    2.50
  -1  -1   6    2.50    0.80
   0  -1   6  494.65   36.30
   1  -1   6  251.97    6.80
   2  -1   6   77.29    2.60
   3  -1   6   30.60    1.90
   4  -1   6   13.70    2.30
  -4   0   6    4.90    2.00
  -3   0   6   58.69    2.40
  -2   0   6   24.90    2.20
  -1   0   6 2431.46   67.99
   0   0   6 1723.63  110.79
   1   0   6  361.76   10.20
   2   0   6  242.28    7.00
   3   0   6  218.88    7.10
   4   0   6    4.00    2.10
  -4   1   6   42.00    2.90
  -3   1   6   32.10    1.80
  -2   1   6   99.19    5.20
  -1   1   6   35.00    1.40
   0   1   6  126.49    9.50
   1   1   6   78.29    2.50
   2   1   6  500.25   19.70
   3   1   6   27.20    1.60
   4   1   6   14.40    3.20
  -4   2   6    6.00    2.20
  -3   2   6  180.68    5.90
  -2   2   6  571.94   18.70
  -1   2   6    0.90    0.70
   0   2   6  185.88   13.70
   1   2   6  648.34   15.70
   2   2   6   97.49    5.40
   3   2   6   63.79    2.40
   4   2   6   16.50    2.50
  -4   3   6   17.30    2.40
  -3   3   6  128.79    4.50
  -2   3   6  281.47    7.60
  -1   3   6   38.10    1.50
   0   3   6  324.57   23.30
   1   3   6  437.16   11.50
   2   3   6   83.69    2.90
   3   3   6    4.20    1.00
   4   3   6   46.60    3.60
  -4   4   6   32.30    2.90
  -3   4   6    2.20    1.60
  -2   4   6    4.30    1.60
  -1   4   6  923.31   24.70
   0   4   6 1288.97   89.69
   1   4   6   31.70    1.20
   2   4   6  464.55   16.40
   3   4   6  199.98    5.90
   4   4   6  109.89    5.50
  -4   5   6  109.89    6.60
  -3   5   6   58.69    2.90
  -2   5   6   18.60    2.20
  -1   5   6   62.69    1.90
   0   5   6  170.68   13.80
   1   5   6    8.40    0.80
   2   5   6    8.90    1.20
   3   5   6   23.40    1.40
   4   5   6    0.90    1.70
  -3   6   6   11.10    1.80
  -2   6   6    3.30    1.80
  -1   6   6  290.47    6.90
   0   6   6    1.00    1.40
   1   6   6   65.29    1.80
   2   6   6  131.99    3.80
   3   6   6  853.81   24.40
   4   6   6   13.20    2.10
  -3   7   6   88.79    4.00
  -2   7   6   44.40    5.30
  -1   7   6    5.80    1.30
   0   7   6   78.49    4.50
   1   7   6   45.30    1.70
   2   7   6  579.64   15.70
   3   7   6   11.90    1.60
   4   7   6   14.20    2.40
  -3   8   6    3.10    1.80
  -2   8   6  125.69    8.30
  -1   8   6   27.00    2.00
   0   8   6    8.50    2.10
   1   8   6  148.59    5.10
   2   8   6   77.19    3.80
   3   8   6    4.00    1.40
   4   8   6   27.80    3.70
  -3   9   6   42.10    3.50
  -2   9   6   17.50    5.90
  -1   9   6    3.10    2.10
   0   9   6   25.80    3.20
   1   9   6 1118.49   35.90
   2   9   6    1.50    1.90
   3   9   6    0.80    1.40
  -2  10   6   19.90    4.60
  -1  10   6  155.28    6.60
   0  10   6   16.40    4.20
   1  10   6  257.87   10.00
   2  10   6    1.00    2.60
   3  10   6   18.50    1.90
  -2  11   6   10.30    7.10
  -1  11   6   12.90    3.10
   0  11   6  304.47   27.00
   1  11   6    7.70    2.30
   2  11   6    4.90    2.60
  -1  12   6  175.68   13.90
   0  12   6    8.60    4.30
   1  12   6   33.80    3.60
   2  12   6   35.40    5.00
  -1  -9   7    3.60    2.30
   0  -9   7   39.10    7.10
   1  -9   7   63.69    4.50
  -2  -8   7    6.70    5.20
  -1  -8   7    1.00    2.20
   0  -8   7    0.10    5.00
   1  -8   7   11.30    2.60
   2  -8   7    7.00    4.50
  -3  -7   7    7.70    4.80
  -2  -7   7   28.90    5.60
  -1  -7   7   47.40    3.60
   0  -7   7  547.65   42.80
   1  -7   7   34.00    3.30
   2  -7   7   16.80    4.00
  -3  -6   7    3.10    1.70
  -2  -6   7    8.10    3.50
  -1  -6   7   59.69    3.30
   0  -6   7   74.69    5.80
   1  -6   7    7.90    2.50
   2  -6   7   92.49    7.10
   3  -6   7   33.30    2.40
  -3  -5   7    2.60    1.50
  -2  -5   7    7.50    3.60
  -1  -5   7  140.09    5.10
   0  -5   7   73.99    5.60
   1  -5   7   25.20    1.90
   2  -5   7    1.70    3.10
   3  -5   7   35.10    2.50
  -3  -4   7   46.80    2.50
  -2  -4   7   94.29    5.30
  -1  -4   7  340.27   11.60
   0  -4   7   11.30    1.80
   1  -4   7  529.35   14.90
   2  -4   7   10.20    2.40
   3  -4   7    6.90    1.60
  -4  -3   7    8.80    2.30
  -3  -3   7  100.29    4.50
  -2  -3   7   79.19    3.50
  -1  -3   7   30.60    1.40
   0  -3   7  147.49   10.70
   1  -3   7  131.69    3.70
   2  -3   7    0.10    2.80
   3  -3   7    4.40    1.60
   4  -3   7    4.70    2.20
  -4  -2   7    0.80    2.00
  -3  -2   7   11.10    1.90
  -2  -2   7  124.79    5.80
  -1  -2   7    4.20    0.80
   0  -2   7   91.79    8.00
   1  -2   7   70.59    2.20
   2  -2   7   20.30    2.00
   3  -2   7    0.90    1.60
   4  -2   7   21.80    2.50
  -4  -1   7   18.80    2.50
  -3  -1   7   27.50    2.10
  -2  -1   7    5.10    3.20
  -1  -1   7   33.90    1.40
   0  -1   7  629.94   51.69
   1  -1   7  527.65   14.60
   2  -1   7   95.99    4.80
   3  -1   7   55.69    2.60
   4  -1   7    3.50    2.10
  -4   0   7   31.50    2.60
  -3   0   7   13.00    1.60
  -2   0   7  129.59    5.80
  -1   0   7   15.50    1.00
   0   0   7  105.89    6.30
   1   0   7    3.80    0.70
   2   0   7  113.89    3.80
   3   0   7  296.67    8.50
   4   0   7    3.10    1.90
  -4   1   7    2.40    1.90
  -3   1   7   41.90    2.10
  -2   1   7  127.69    4.30
  -1   1   7   10.80    0.90
   0   1   7    2.80    0.80
   1   1   7  419.06   10.60
   2   1   7   14.40    2.00
   3   1   7   50.09    2.10
   4   1   7   15.90    2.40
  -4   2   7   15.10    2.40
  -3   2   7    8.60    1.60
  -2   2   7   53.09    2.60
  -1   2   7  177.88    5.90
   0   2   7  133.79    8.40
   1   2   7   40.90    1.50
   2   2   7  127.99    5.40
   3   2   7   71.29    2.50
   4   2   7    2.20    2.00
  -4   3   7   31.20    2.90
  -3   3   7   42.20    2.40
  -2   3   7  151.88    4.70
  -1   3   7   15.20    1.10
   0   3   7   94.09    5.40
   1   3   7 1681.63   43.90
   2   3   7  221.88   13.20
   3   3   7    3.50    1.10
   4   3   7  440.76   17.30
  -4   4   7   49.99    3.50
  -3   4   7   14.00    1.90
  -2   4   7  110.99    4.00
  -1   4   7  101.69    2.70
   0   4   7   31.20    2.30
   1   4   7    3.20    0.70
   2   4   7   34.60    3.20
   3   4   7    3.80    1.10
   4   4   7   23.90    2.20
  -3   5   7   11.20    1.80
  -2   5   7    3.00    2.60
  -1   5   7   34.60    1.30
   0   5   7  714.03   55.99
   1   5   7   14.80    0.80
   2   5   7   35.80    2.00
   3   5   7    4.40    1.20
   4   5   7  109.09    5.10
  -3   6   7   29.30    2.20
  -2   6   7   23.40    5.80
  -1   6   7   19.70    1.20
   0   6   7    1.60    1.50
   1   6   7  240.28    5.20
   2   6   7  174.68    5.20
   3   6   7  269.97    8.70
   4   6   7   52.09    3.50
  -3   7   7   55.69    3.00
  -2   7   7   40.60    6.70
  -1   7   7   19.80    1.80
   0   7   7    1.90    1.50
   1   7   7    3.20    1.10
   2   7   7    3.50    1.50
   3   7   7   13.60    1.60
   4   7   7   12.90    2.20
  -3   8   7    1.80    1.80
  -2   8   7  280.87   14.00
  -1   8   7    1.90    1.70
   0   8   7    3.00    2.00
   1   8   7  345.07   11.50
   2   8   7  448.56   14.40
   3   8   7   22.90    1.90
  -2   9   7  154.18   27.00
  -1   9   7  101.09    5.50
   0   9   7    5.60    3.50
   1   9   7    2.80    2.10
   2   9   7  163.48    7.40
   3   9   7    3.40    1.50
  -2  10   7   82.09   10.00
  -1  10   7   14.20    2.60
   0  10   7    0.70    3.40
   1  10   7  136.59    6.60
   2  10   7   36.40    4.50
   3  10   7    1.30    1.50
  -1  11   7   54.09    3.90
   0  11   7  274.47   24.30
   1  11   7  294.07   13.40
   2  11   7   49.10    4.80
  -1  12   7    3.30    3.30
   0  12   7   33.30    5.10
   1  12   7    8.60    2.70
   2  12   7    2.30    5.80
  -1  -9   8    6.90    6.70
   0  -9   8   47.30   11.50
   1  -9   8   35.30    6.80
  -2  -8   8    0.00    6.50
  -1  -8   8   27.80    3.30
   0  -8   8  102.49   22.00
   1  -8   8   82.89    5.80
  -2  -7   8    2.80    5.00
  -1  -7   8   34.10    3.10
   0  -7   8  168.98   14.20
   1  -7   8  157.38    7.70
   2  -7   8    0.00    4.60
  -3  -6   8    8.00    2.80
  -2  -6   8    8.40    4.60
  -1  -6   8    3.30    2.20
   0  -6   8    1.00    2.80
   1  -6   8    3.50    2.40
   2  -6   8   26.70    5.60
   3  -6   8   34.00    3.10
  -3  -5   8   32.20    2.40
  -2  -5   8    5.10    3.90
  -1  -5   8   13.10    2.20
   0  -5   8  375.16   26.90
   1  -5   8   15.50    2.00
   2  -5   8   26.50    3.40
   3  -5   8    3.70    1.60
  -3  -4   8    1.70    1.80
  -2  -4   8  151.78    6.80
  -1  -4   8   17.30    1.90
   0  -4   8   11.60    2.30
   1  -4   8   31.20    2.00
   2  -4   8  204.98    9.30
   3  -4   8    6.10    1.90
  -3  -3   8   51.19    3.10
  -2  -3   8   27.60    3.80
  -1  -3   8   77.79    3.10
   0  -3   8  165.58   10.00
   1  -3   8   19.40    1.40
   2  -3   8   87.19    5.20
   3  -3   8   10.30    1.90
  -3  -2   8    3.80    1.70
  -2  -2   8   47.10    2.80
  -1  -2   8   13.30    1.20
   0  -2   8    1.00    1.30
   1  -2   8  261.47    6.50
   2  -2   8    0.00    2.70
   3  -2   8    4.40    1.90
   4  -2   8   32.10    2.70
  -4  -1   8    4.70    2.10
  -3  -1   8   14.30    1.90
  -2  -1   8   30.30    7.40
  -1  -1   8  717.23   19.10
   0  -1   8  226.38   15.40
   1  -1   8   38.20    1.40
   2  -1   8  151.48    6.20
   3  -1   8   46.00    2.90
   4  -1   8   73.39    3.90
  -4   0   8   62.69    4.30
  -3   0   8   13.80    1.80
  -2   0   8    8.00    2.50
  -1   0   8    3.80    0.80
   0   0   8   11.90    1.80
   1   0   8  128.19    3.50
   2   0   8  212.58    6.30
   3   0   8    8.50    1.50
   4   0   8    5.50    1.90
  -4   1   8    2.80    1.90
  -3   1   8    9.20    1.70
  -2   1   8   33.30    3.20
  -1   1   8   45.00    1.70
   0   1   8  642.84   42.40
   1   1   8  274.97    7.70
   2   1   8   88.19    5.00
   3   1   8   32.00    2.00
   4   1   8    5.70    1.90
  -4   2   8    3.60    2.00
  -3   2   8    2.10    1.60
  -2   2   8    9.60    2.20
  -1   2   8  201.08    5.60
   0   2   8  258.07   15.40
   1   2   8    3.70    0.80
   2   2   8   10.20    3.70
   3   2   8  187.38    5.90
   4   2   8   45.20    3.30
  -4   3   8   11.00    2.60
  -3   3   8  113.29    4.40
  -2   3   8   21.60    2.80
  -1   3   8   92.79    2.80
   0   3   8    7.50    1.00
   1   3   8   96.29    3.10
   2   3   8    7.50    2.30
   3   3   8    4.90    1.30
   4   3   8   91.49    4.70
  -3   4   8   63.69    3.10
  -2   4   8    0.00    2.40
  -1   4   8    9.80    1.00
   0   4   8    0.70    1.70
   1   4   8   77.89    2.20
   2   4   8    0.00    2.70
   3   4   8   35.10    1.90
   4   4   8    1.70    2.20
  -3   5   8    3.80    1.70
  -2   5   8   25.40    2.80
  -1   5   8  260.77    6.50
   0   5   8   95.49    6.40
   1   5   8   27.30    1.10
   2   5   8    4.70    2.40
   3   5   8  209.68    6.90
   4   5   8  184.08    8.20
  -3   6   8   27.50    2.20
  -2   6   8   60.49    4.20
  -1   6   8    1.30    1.30
   0   6   8    2.30    1.50
   1   6   8   13.40    1.00
   2   6   8   74.49    3.10
   3   6   8   19.70    1.80
   4   6   8    1.50    2.00
  -3   7   8  142.29    5.90
  -2   7   8   21.30    4.00
  -1   7   8   33.70    2.20
   0   7   8  325.57   21.30
   1   7   8   43.70    2.10
   2   7   8  225.18    7.10
   3   7   8  138.69    4.80
   4   7   8   50.99    4.00
  -3   8   8    2.00    1.80
  -2   8   8    4.60    5.30
  -1   8   8   34.10    3.40
   0   8   8  142.69    9.00
   1   8   8    2.10    1.60
   2   8   8  174.98    7.60
   3   8   8  114.19    5.10
  -2   9   8  233.28   21.50
  -1   9   8  137.79    7.90
   0   9   8   12.00    3.80
   1   9   8  165.78    7.90
   2   9   8   50.89    8.40
   3   9   8    4.60    1.70
  -2  10   8   22.60    6.30
  -1  10   8    7.80    2.60
   0  10   8    3.70    3.60
   1  10   8   56.49    3.80
   2  10   8  333.47   24.50
   3  10   8    1.20    1.70
  -1  11   8   12.60    2.90
   0  11   8    7.40    4.20
   1  11   8    2.60    2.40
   2  11   8   53.59    9.40
  -1  12   8   43.90   11.80
   0  12   8   17.50    4.20
   1  12   8    3.60    2.40
  -1  -8   9    2.00    3.20
   1  -8   9   49.40    4.50
  -2  -7   9   17.20    4.50
  -1  -7   9    7.70    2.80
   0  -7   9   10.70    2.90
   1  -7   9    2.60    2.90
   2  -7   9   10.20    4.00
  -2  -6   9  135.49    9.40
  -1  -6   9    0.40    2.30
   0  -6   9    3.10    2.80
   1  -6   9   49.80    4.50
   2  -6   9   16.60    5.20
  -3  -5   9   29.70    3.10
  -2  -5   9   13.80    5.10
  -1  -5   9  220.98    9.40
   0  -5   9    2.20    2.70
   1  -5   9    1.50    1.90
   2  -5   9   19.90    5.20
   3  -5   9   62.79    3.60
  -3  -4   9    3.00    2.10
  -2  -4   9   25.50    3.60
  -1  -4   9    2.80    2.10
   0  -4   9  497.35   35.40
   1  -4   9   15.40    1.80
   2  -4   9    3.30    2.80
   3  -4   9   12.60    1.80
  -3  -3   9   28.70    2.50
  -2  -3   9   79.69    4.70
  -1  -3   9    1.10    1.70
   0  -3   9  119.19    8.50
   1  -3   9    3.70    1.50
   2  -3   9   14.70    5.90
   3  -3   9    1.20    1.80
  -3  -2   9    2.30    1.90
  -2  -2   9   76.09    5.90
  -1  -2   9   12.60    1.70
   0  -2   9  191.28   14.60
   1  -2   9  678.43   20.70
   2  -2   9   73.59    3.90
   3  -2   9   10.80    1.90
  -3  -1   9   83.59    3.60
  -2  -1   9   13.60    4.30
  -1  -1   9  111.89    3.70
   0  -1   9   62.99    4.50
   1  -1   9   20.80    1.20
   2  -1   9    0.00    2.40
   3  -1   9    1.40    1.80
   4  -1   9   11.30    2.00
  -3   0   9   49.00    2.70
  -2   0   9    3.70    2.40
  -1   0   9   14.60    1.10
   0   0   9  214.58   13.70
   1   0   9   45.10    1.60
   2   0   9  938.61   27.00
   3   0   9   12.60    1.80
   4   0   9    3.80    2.00
  -3   1   9   40.60    2.40
  -2   1   9   49.10    3.10
  -1   1   9    6.10    1.00
   0   1   9    9.50    1.50
   1   1   9   37.70    1.30
   2   1   9   23.60    2.50
   3   1   9    7.30    1.70
   4   1   9    7.70    1.90
  -3   2   9   78.89    3.40
  -2   2   9   27.90    2.50
  -1   2   9   46.90    1.80
   0   2   9   14.60    1.40
   1   2   9   12.70    0.90
   2   2   9   36.50    3.10
   3   2   9  295.97    9.90
   4   2   9   94.99    5.00
  -3   3   9   74.89    3.30
  -2   3   9   55.89    3.60
  -1   3   9   41.60    1.70
   0   3   9   26.40    2.10
   1   3   9    1.70    0.70
   2   3   9   11.70    2.10
   3   3   9    6.00    1.60
   4   3   9   40.20    2.90
  -3   4   9    5.10    1.70
  -2   4   9  356.36   11.00
  -1   4   9   15.40    1.30
   0   4   9   42.00    3.10
   1   4   9    6.20    0.80
   2   4   9   52.79    2.90
   3   4   9    1.60    1.50
   4   4   9  267.47   11.90
  -3   5   9  174.98    6.90
  -2   5   9   12.50    3.20
  -1   5   9  388.06   12.90
   0   5   9   66.19    4.40
   1   5   9   26.90    1.30
   2   5   9    5.70    2.20
   3   5   9   23.90    1.90
   4   5   9   71.09    4.30
  -3   6   9   53.49    2.90
  -2   6   9   29.20    4.80
  -1   6   9  135.59    5.40
   0   6   9  430.36   30.10
   1   6   9   23.20    1.50
   2   6   9    0.00    2.60
   3   6   9   42.20    2.40
   4   6   9    9.90    2.20
  -3   7   9   17.50    1.90
  -2   7   9    2.60    5.50
  -1   7   9    4.10    1.60
   0   7   9   97.19    7.50
   1   7   9   33.60    2.00
   2   7   9    7.70    3.10
   3   7   9  168.38    5.60
  -3   8   9   17.90    7.70
  -2   8   9   83.29    8.50
  -1   8   9   64.59    4.40
   0   8   9  341.27   22.10
   1   8   9  597.34   21.20
   2   8   9    0.00    3.30
   3   8   9    9.50    1.80
  -2   9   9   21.90    9.50
  -1   9   9   78.89    5.10
   0   9   9  108.49    9.50
   1   9   9   10.60    2.60
   2   9   9    0.00    4.40
   3   9   9   34.20    2.60
  -2  10   9   14.70    6.50
  -1  10   9    2.10    2.40
   0  10   9   29.00    4.50
   1  10   9   16.90    2.80
   2  10   9  190.18   22.00
   3  10   9    0.20    3.00
  -1  11   9   31.70    3.30
   0  11   9    7.90    5.10
   1  11   9    8.30    2.50
   2  11   9   10.00    5.70
   0  12   9    0.00    4.20
   1  12   9    3.30    2.50
  -1  -7  10   12.60    3.60
   0  -7  10   15.50    3.70
   1  -7  10    2.60    3.10
  -2  -6  10  206.78   11.50
  -1  -6  10   62.79    4.20
   0  -6  10    2.60    2.70
   1  -6  10    3.50    2.60
   2  -6  10    7.80    4.00
  -2  -5  10   63.09    6.90
  -1  -5  10  107.39    5.90
   0  -5  10   55.39    5.80
   1  -5  10   70.79    3.90
   2  -5  10    0.00    8.30
  -3  -4  10    5.70    3.00
  -2  -4  10    1.80    3.70
  -1  -4  10  418.86   18.00
   0  -4  10  508.45   40.80
   1  -4  10   56.39    3.60
   2  -4  10    0.40    4.90
   3  -4  10    2.30    1.70
  -3  -3  10    6.50    2.20
  -2  -3  10   42.40    5.40
  -1  -3  10    3.20    2.30
   0  -3  10   81.89    6.30
   1  -3  10   49.30    3.00
   2  -3  10    5.00    3.30
   3  -3  10   22.70    2.00
  -3  -2  10    1.10    1.70
  -2  -2  10    0.00    4.60
  -1  -2  10    3.80    1.60
   0  -2  10   79.09    6.70
   1  -2  10  209.98    7.70
   2  -2  10   12.40    3.90
   3  -2  10    3.30    1.80
  -3  -1  10   41.00    2.50
  -2  -1  10  206.98   11.00
  -1  -1  10    2.40    1.40
   0  -1  10   20.10    2.70
   1  -1  10  750.52   23.80
   2  -1  10   95.29    5.70
   3  -1  10   17.70    1.90
  -3   0  10    5.60    1.80
  -2   0  10  101.19    8.10
  -1   0  10   24.20    1.70
   0   0  10    2.00    1.40
   1   0  10   67.19    2.50
   2   0  10  168.68    6.10
   3   0  10    3.40    1.60
   4   0  10    5.00    2.40
  -3   1  10   57.19    3.20
  -2   1  10   11.20    3.90
  -1   1  10    6.00    1.50
   0   1  10  172.98   11.20
   1   1  10   18.40    1.30
   2   1  10    5.20    2.20
   3   1  10  491.35   15.80
   4   1  10    1.30    1.80
  -3   2  10   89.59    4.10
  -2   2  10   13.40    3.40
  -1   2  10  193.48    7.40
   0   2  10   98.99    7.10
   1   2  10   28.90    1.40
   2   2  10    0.00    2.80
   3   2  10   35.60    2.30
   4   2  10    6.40    2.20
  -3   3  10    5.50    1.80
  -2   3  10   22.60    4.50
  -1   3  10  105.79    4.20
   0   3  10    3.20    1.70
   1   3  10    8.30    1.00
   2   3  10    0.00    2.10
   3   3  10   26.60    2.00
   4   3  10  138.29    7.00
  -3   4  10    2.50    1.70
  -2   4  10 1206.58   42.90
  -1   4  10  188.38    6.40
   0   4  10  165.88   13.70
   1   4  10   20.20    1.20
   2   4  10   36.00    3.20
   3   4  10   21.70    1.90
   4   4  10    6.30    2.30
  -3   5  10   28.30    2.60
  -2   5  10  315.77   11.70
  -1   5  10   68.79    3.50
   0   5  10  151.18   10.90
   1   5  10   75.09    3.00
   2   5  10    0.00    8.40
   3   5  10   19.90    1.90
   4   5  10    1.90    2.20
  -3   6  10    3.40    2.20
  -2   6  10    2.80    4.10
  -1   6  10  180.78    7.60
   0   6  10  633.44   44.40
   1   6  10  105.19    4.80
   2   6  10    0.00    2.90
   3   6  10   12.70    1.70
  -3   7  10  128.49    9.70
  -2   7  10   64.59    6.80
  -1   7  10   78.79    4.50
   0   7  10  427.46   33.00
   1   7  10   52.29    2.90
   2   7  10   12.50    3.70
   3   7  10    5.40    1.60
  -2   8  10   62.69    8.30
  -1   8  10    6.20    2.50
   0   8  10  294.47   31.90
   1   8  10   53.09    3.30
   2   8  10    4.40    4.20
   3   8  10    3.80    1.70
  -2   9  10   84.99   16.10
  -1   9  10    4.70    2.70
   0   9  10   32.00    5.40
   1   9  10  544.95   23.80
   2   9  10   30.60    6.70
   3   9  10    6.10    1.80
  -1  10  10   43.90    3.50
   0  10  10   49.70    6.50
   1  10  10   21.00    3.00
   2  10  10  103.49    9.70
  -1  11  10   15.30    2.70
   0  11  10   17.90    7.00
   1  11  10   38.50    3.20
   2  11  10    6.70    5.60
   1  12  10   26.40   10.50
  -1  -6  11    8.80    3.00
   0  -6  11    4.70    4.80
   1  -6  11    2.80    3.30
  -2  -5  11   20.10    7.50
  -1  -5  11  387.46   22.30
   0  -5  11   29.70    4.00
   1  -5  11   50.59    3.30
   2  -5  11    1.20    4.20
  -2  -4  11   14.90    5.40
  -1  -4  11   28.80    3.00
   0  -4  11   10.00    3.60
   1  -4  11   27.70    2.70
   2  -4  11    0.00    6.50
  -2  -3  11   51.99    9.00
  -1  -3  11    2.20    2.40
   0  -3  11  339.37   29.20
   1  -3  11  192.28    8.80
   2  -3  11   15.60    3.50
   3  -3  11    9.90    2.00
  -3  -2  11   20.50    2.60
  -2  -2  11  135.79    7.80
  -1  -2  11   31.70    2.70
   0  -2  11   15.50    3.50
   1  -2  11    6.70    2.20
   2  -2  11   84.09    5.30
   3  -2  11    0.80    1.80
  -3  -1  11    3.00    1.90
  -2  -1  11  202.28   39.00
  -1  -1  11   15.70    2.00
   0  -1  11   14.60    2.80
   1  -1  11   85.09    3.60
   2  -1  11   36.10    3.80
   3  -1  11    3.20    1.70
  -3   0  11   24.90    2.50
  -2   0  11   41.20    5.10
  -1   0  11    1.30    1.60
   0   0  11   24.20    3.00
   1   0  11   76.69    3.20
   2   0  11   67.49    9.10
   3   0  11   20.50    2.00
  -3   1  11  148.79    6.60
  -2   1  11   19.90    4.30
  -1   1  11   15.20    2.10
   0   1  11  220.38   16.80
   1   1  11  172.78    6.40
   2   1  11   93.69    6.80
   3   1  11  226.38    8.60
  -3   2  11   12.90    2.00
  -2   2  11    2.80    4.30
  -1   2  11   70.69    3.60
   0   2  11  231.48   17.50
   1   2  11   11.70    1.80
   2   2  11    0.00    3.30
   3   2  11   34.80    2.20
  -3   3  11  243.48   10.90
  -2   3  11  340.87   14.20
  -1   3  11  276.47   10.30
   0   3  11   52.69    5.70
   1   3  11    6.80    1.50
   2   3  11    0.00    3.10
   3   3  11   40.00    2.40
   4   3  11   17.40    8.90
  -3   4  11    4.90    2.00
  -2   4  11   28.40    5.10
  -1   4  11  646.04   22.40
   0   4  11    6.70    4.30
   1   4  11   48.50    2.30
   2   4  11    9.80    3.60
   3   4  11   19.80    1.80
  -3   5  11    2.40    2.10
  -2   5  11  132.89    7.30
  -1   5  11  804.42   37.50
   0   5  11    4.70    2.80
   1   5  11  131.39    5.40
   2   5  11    0.00   31.20
   3   5  11    5.50    1.70
  -3   6  11   31.60    4.50
  -2   6  11  132.59    7.10
  -1   6  11   40.50    4.00
   0   6  11   22.10    3.60
   1   6  11    2.30    1.60
   2   6  11    0.00    8.80
   3   6  11    5.80    1.70
  -2   7  11   46.00    7.70
  -1   7  11   35.30    3.40
   0   7  11  273.17   25.30
   1   7  11   21.70    2.70
   2   7  11    4.70    3.20
   3   7  11    4.60    1.70
  -2   8  11   23.00    6.20
  -1   8  11   15.50    2.50
   0   8  11   45.90    6.40
   1   8  11   91.19    4.50
   2   8  11    0.00    5.20
   3   8  11    7.90    1.80
  -2   9  11    4.20    7.50
  -1   9  11   22.00    3.00
   0   9  11   31.10    5.50
   1   9  11  473.25   19.60
   2   9  11   15.40    6.80
   3   9  11    0.00    3.00
  -1  10  11   50.39    3.60
   0  10  11   19.50    4.60
   1  10  11   20.60    2.90
   2  10  11  192.98   16.50
   0  11  11    2.30    5.90
   1  11  11   16.60    2.50
   0  -6  12   24.30    7.20
   1  -6  12   11.10    7.20
  -1  -5  12  115.59    9.90
   0  -5  12   63.79   10.10
   1  -5  12   24.10    3.00
  -2  -4  12    6.90    8.80
  -1  -4  12   12.10    2.20
   0  -4  12  151.08   15.30
   1  -4  12    2.00    1.90
   2  -4  12   40.80    7.90
  -2  -3  12   13.50    7.20
  -1  -3  12   98.89    5.70
   0  -3  12  154.88   13.80
   1  -3  12   93.19    4.80
   2  -3  12   10.50    3.40
  -2  -2  12   22.10    7.10
  -1  -2  12   72.49    4.30
   0  -2  12   23.00    4.00
   1  -2  12  290.67   12.10
   2  -2  12  154.08    8.40
   3  -2  12   18.70    2.20
  -2  -1  12    6.40   11.80
  -1  -1  12    3.00    1.90
   0  -1  12   26.00    3.80
   1  -1  12   43.50    3.00
   2  -1  12    4.50    4.70
   3  -1  12   14.00    2.00
  -3   0  12    0.90    2.20
  -2   0  12   86.49    7.10
  -1   0  12   20.90    2.40
   0   0  12   40.20    4.00
   1   0  12  261.07   10.60
   2   0  12  519.95   28.70
   3   0  12    3.00    1.70
  -3   1  12    3.00    2.00
  -2   1  12    4.20    4.90
  -1   1  12   16.40    2.90
   0   1  12  191.38   13.50
   1   1  12  489.15   21.10
   2   1  12    9.00    4.00
   3   1  12    1.50    1.50
  -3   2  12   87.49    5.00
  -2   2  12   14.80    4.60
  -1   2  12    7.90    2.40
   0   2  12    9.90    2.10
   1   2  12   36.40    2.70
   2   2  12    0.00    3.60
   3   2  12   33.60    2.40
  -3   3  12   66.09    4.30
  -2   3  12   76.19    6.20
  -1   3  12   68.29    4.00
   0   3  12  684.03   93.69
   1   3  12    3.60    1.60
   2   3  12    3.30    3.50
   3   3  12    5.80    1.70
  -3   4  12    1.20    2.30
  -2   4  12  253.67   18.70
  -1   4  12    2.60    2.00
   0   4  12  372.66   41.70
   1   4  12    3.10    1.70
   2   4  12    0.00   10.30
   3   4  12   32.60    2.30
  -2   5  12  119.89   17.70
  -1   5  12  547.95   33.10
   0   5  12    9.30    4.70
   1   5  12   17.10    2.30
   2   5  12    0.00    3.70
   3   5  12    4.30    1.70
  -2   6  12  156.48   10.30
  -1   6  12    2.80    2.80
   0   6  12  226.38   21.50
   1   6  12   64.19    4.90
   2   6  12    0.00    5.30
   3   6  12    9.60    2.20
  -2   7  12   10.30    7.30
  -1   7  12   29.40    3.60
   0   7  12   15.60    4.80
   1   7  12  176.58    9.10
   2   7  12    0.00    5.40
   3   7  12    5.40    1.90
  -2   8  12    0.00    6.20
  -1   8  12    6.00    2.50
   0   8  12  227.88   21.00
   1   8  12  289.67   13.50
   2   8  12    0.00    7.00
   3   8  12   14.60    2.40
  -1   9  12   13.00    3.10
   0   9  12  145.19   16.10
   1   9  12   21.00    2.90
   2   9  12    3.80    5.80
  -1  10  12    8.00    2.70
   0  10  12    0.30    3.60
   1  10  12    1.20    3.10
   2  10  12   51.79    6.70
   0  11  12   11.10    4.90
   1  11  12   10.50    3.40
   0  -5  13   27.70    5.90
   1  -5  13    2.00    4.70
  -1  -4  13   26.90    3.10
   0  -4  13   58.39    9.60
   1  -4  13   13.90    2.50
  -1  -3  13    6.20    2.30
   0  -3  13  170.58   17.00
   1  -3  13    7.10    2.00
   2  -3  13    0.00    7.70
  -2  -2  13   34.20   14.70
  -1  -2  13   15.20    2.40
   0  -2  13    7.30    2.90
   1  -2  13   27.40    2.70
   2  -2  13    3.70    6.20
  -2  -1  13   70.49    9.40
  -1  -1  13   52.19    3.30
   0  -1  13    0.40    2.50
   1  -1  13    4.10    2.20
   2  -1  13    4.80    5.80
   3  -1  13   41.40    7.70
  -2   0  13   10.40    5.90
  -1   0  13    3.70    2.40
   0   0  13   53.39    5.90
   1   0  13  161.18    7.20
   2   0  13  176.88   10.10
   3   0  13    1.60    1.80
  -2   1  13   26.50    6.40
  -1   1  13    1.60    2.60
   0   1  13    0.30    2.50
   1   1  13   36.40    3.30
   2   1  13    0.00    5.30
   3   1  13   10.40    2.00
  -2   2  13    0.00    5.50
  -1   2  13    4.70    2.50
   0   2  13  274.17   21.20
   1   2  13  220.78   11.80
   2   2  13    0.30    3.70
   3   2  13    4.30    2.00
  -2   3  13   41.40    7.30
  -1   3  13    3.60    2.30
   0   3  13  115.39   14.30
   1   3  13  128.19    7.20
   2   3  13    0.00    3.60
   3   3  13   16.60    2.20
  -2   4  13   76.19    7.10
  -1   4  13   70.39    3.90
   0   4  13  201.08   23.20
   1   4  13   37.00    2.70
   2   4  13    0.00    4.40
   3   4  13    3.00    1.80
  -2   5  13   53.79    6.80
  -1   5  13  133.09    9.20
   0   5  13  250.07   28.10
   1   5  13   55.59    3.80
   2   5  13   75.09   14.10
   3   5  13    2.80    1.90
  -2   6  13   69.19    8.80
  -1   6  13   43.50    4.20
   0   6  13   93.49    9.80
   1   6  13   20.80    3.40
   2   6  13  218.48   13.90
   3   6  13    5.80    2.10
  -2   7  13    0.00    7.10
  -1   7  13   14.70    3.00
   0   7  13   79.29    8.90
   1   7  13   11.10    3.00
   2   7  13    0.00    8.00
   3   7  13   63.69    7.30
  -1   8  13    1.30    2.90
   0   8  13   12.90    4.70
   1   8  13   32.70    3.50
   2   8  13   13.60    6.60
  -1   9  13    8.40    2.90
   0   9  13    2.70    4.00
   1   9  13   72.09    4.90
   2   9  13   18.80    5.70
   0  10  13    4.80    3.50
   1  10  13   44.60    4.40
   0  -4  14   30.60    8.10
  -1  -3  14    1.20    2.00
   0  -3  14    0.00    4.50
   1  -3  14    5.80    2.50
  -1  -2  14    0.20    2.30
   0  -2  14    6.80    2.80
   1  -2  14    3.40    2.40
  -1  -1  14    3.60    2.10
   0  -1  14    1.40    2.50
   1  -1  14    1.90    2.00
   2  -1  14  150.38   14.10
  -2   0  14  128.69   17.30
  -1   0  14    1.00    2.40
   0   0  14    1.60    2.60
   1   0  14    2.00    2.10
   2   0  14   30.30    8.70
  -2   1  14   14.90    6.70
  -1   1  14   37.50    3.50
   0   1  14    4.80    2.80
   1   1  14  124.49    7.30
   2   1  14    0.00    5.00
  -2   2  14    0.00    6.40
  -1   2  14    1.20    2.40
   0   2  14    1.90    2.50
   1   2  14  208.68   11.20
   2   2  14   44.10    5.30
   3   2  14    1.20    2.40
  -2   3  14   95.59   10.00
  -1   3  14    3.40    2.30
   0   3  14  188.38   21.80
   1   3  14   18.80    2.90
   2   3  14   19.60    4.60
   3   3  14    5.50    2.40
  -2   4  14   19.00    6.30
  -1   4  14   20.10    2.80
   0   4  14    1.80    4.80
   1   4  14  167.28    7.70
   2   4  14    0.00    5.70
   3   4  14   27.90    3.30
  -2   5  14   41.20   13.50
  -1   5  14    3.70    2.80
   0   5  14    3.60    4.60
   1   5  14  132.39    7.60
   2   5  14    0.00    5.40
   3   5  14   58.49    6.40
  -1   6  14   42.20    3.90
   0   6  14   60.79    8.70
   1   6  14    5.80    2.90
   2   6  14    0.00    5.60
  -1   7  14   13.00    2.80
   0   7  14    0.10    6.70
   1   7  14   27.00    3.40
   2   7  14    0.00    7.60
  -1   8  14    2.00    2.80
   0   8  14    3.90    4.70
   1   8  14    9.30    2.70
   2   8  14   35.90    6.60
   0   9  14   12.60    4.00
   1   9  14   17.00    2.90
   0  -2  15    3.50    4.40
   1  -2  15    1.40    2.70
  -1  -1  15   22.40    4.00
   0  -1  15    2.70    3.60
   1  -1  15    3.00    2.50
  -1   0  15   35.20    4.20
   0   0  15   15.30    4.40
   1   0  15   32.40    3.80
  -1   1  15   23.70    3.20
   0   1  15    6.60    2.80
   1   1  15    1.70    2.10
   2   1  15  105.29   18.90
  -1   2  15   30.20    3.40
   0   2  15   73.69   20.50
   1   2  15   14.70    2.60
   2   2  15    0.00    6.30
  -1   3  15   58.29    6.60
   0   3  15   11.40    5.10
   1   3  15    4.30    2.30
   2   3  15   38.00    6.20
  -1   4  15    4.60    3.30
   0   4  15    3.70    4.80
   1   4  15  104.39    9.10
   2   4  15    0.00    7.70
  -1   5  15    2.70    3.00
   0   5  15   43.60    7.30
   1   5  15   89.79    7.10
   2   5  15    0.00    5.40
  -1   6  15   46.70    4.40
   0   6  15   17.80    5.10
   1   6  15    3.90    2.80
   2   6  15  108.39   13.70
  -1   7  15   13.80    3.50
   0   7  15   30.30    8.30
   1   7  15    3.80    2.50
   0   8  15   79.49   13.00
   1   8  15    0.80    2.40
   0   0  16    0.00    2.90
   1   0  16   10.40    3.20
  -1   1  16    1.20    9.10
   0   1  16    1.30    2.90
   1   1  16    4.20    2.70
  -1   2  16   42.60    6.20
   0   2  16    0.00    8.60
   1   2  16   12.60    2.60
  -1   3  16   14.70    3.40
   0   3  16   32.50   11.80
   1   3  16    0.40    2.20
  -1   4  16   30.40    4.90
   0   4  16   20.20    5.20
   1   4  16   36.70    4.50
   2   4  16    2.30   11.90
  -1   5  16   14.70    4.60
   0   5  16   54.99    7.90
   1   5  16   15.10    4.00
   0   6  16    2.40    3.10
   1   6  16   12.40    3.20
   1   7  16    3.40    4.20
   0   0   0    0.00    0.00

_computing_structure_solution     'SHELXT 2014/5 (Sheldrick, 2014)'
;
_shelx_hkl_checksum                     1279
