# Supplementary material for: A C-to-B Atom Swap on Coumarins and Dibenzolactones
Source: Angew Chem Int Ed Engl. Author manuscript; Available in PMC 2025 Jul 29. (PMC12306449; doi:10.1002/anie.202509674)
Supplement: cif files [file NIHMS2099008-supplement-cif_files.zip › CCDC 2211749.cif]

data_global
_audit_creation_method                  'APEX3 v2018.7-2'

_publ_requested_journal                 ?

_publ_contact_author_name               'Dr. Arkady Ellern'
_publ_contact_author_address            
;

2415 Osborn Drive. Room 1711 at Gilman Hall, Iowa State University,
Ames, Iowa, 50011-1021, USA
;
_publ_contact_author_email              ellern@iastate.edu
_publ_contact_author_fax                ?
_publ_contact_author_phone              +1-515-450-6760

_publ_section_title                     
;
;
_publ_section_abstract                  
;

This X-Ray structure Determination has been done in Molecular
Structure Lab of Chemistry Department of Iowa State University by
Dr. Arkady Ellern.

This CIF file has been checked with PLATON ( Spek A. L. 2017) software
and it is ready for publication. All A-Alerts (if any) were addressed
at the  very top of this CIF file, HOWEVER, IT SHOULD BE MODIFIED
BEFORE SUBMISSION AS THE ONLY

AUTHOR NAME LISTED IS MY NAME as the person who has performed X-Ray
analysis.

All publications arising from this report MUST either

1) include Dr. Arkady Ellern as a coauthor
OR
2) acknowledge Dr. Arkady Ellern and the Molecular Structure Laboratory
of Iowa State University.
Should you have any questions, please, do not hesitate to contact me

Sincerely,
Dr. Arkady Ellern
;
_publ_section_references                
;

Krause, L.,at al <i>J. Appl.. Cryst.</i> (2015), 1907-1913.
Bruker (2017).<i>Apex3</i>.Version 2017.11-4. Bruker AXS Inc. Madison,
WI, USA

Spek, A. L. (2015). <i>Acta Cryst.</i> C.<b>71</b>, 9-18.
Sheldrick, G. M. (2015). <i>Acta Cryst.</i> C.<b>71</b>, 3-8.
;
_publ_section_comment                   
;
;

data_LI008Cu
_chemical_name_systematic               ?
_chemical_name_common                   LI008Cu
_chemical_formula_moiety                ?
_chemical_formula_sum                   'C12 H15 B O4'
_chemical_formula_iupac                 ?
_chemical_formula_weight                234.05

_chemical_melting_point                 ?

_space_group_crystal_system             triclinic
_space_group_name_H-M_alt               'P -1'
_space_group_name_Hall                  '-P 1'
loop_
    _space_group_symop_operation_xyz
    'x, y, z'
    '-x, -y, -z'

_cell_length_a                          6.8119(3)
_cell_length_b                          7.3837(3)
_cell_length_c                          12.3435(5)
_cell_angle_alpha                       76.094(3)
_cell_angle_beta                        76.182(3)
_cell_angle_gamma                       76.106(3)
_cell_volume                            574.10(4)
_cell_formula_units_Z                   2
_cell_measurement_reflns_used           2525
_cell_measurement_theta_min             3.7593
_cell_measurement_theta_max             63.5465
_cell_measurement_temperature           143.(2)

_exptl_crystal_description              plate
_exptl_crystal_colour                   colourless
_exptl_crystal_size_max                 0.700
_exptl_crystal_size_mid                 0.220
_exptl_crystal_size_min                 0.190
_exptl_crystal_density_diffrn           1.354
_exptl_crystal_density_meas             ?
_exptl_crystal_density_method           'not measured'
_exptl_crystal_F_000                    248

_exptl_absorpt_coefficient_mu           0.817
_exptl_absorpt_correction_type          Multi-Scan
_exptl_absorpt_process_details          
;

SADABS (Spek A. L., 2015) was used for an absorption correction and scalling
of observed data
;
_exptl_absorpt_correction_T_min         0.57
_exptl_absorpt_correction_T_max         0.86

_exptl_special_details                  
;

Crystal suitable for X--ray structure determination was selected under the
polarizing microscope, covered with Paratone oil and mounted on a goniometer
head using Mitegen cryoloop. Experiment was performed at the low temperature.
QUINN software was used to calculate optimal data collection strategy. Data
were collected till resolution of 0.81 \A and were truncated with XPREP till
actual observed resolution.
; 

_diffrn_ambient_temperature             143.(2)

_diffrn_source                          'microfocus sealed tube'
_diffrn_source_type                     'sealed tube'

_diffrn_radiation_type                  'Cu K\a'
_diffrn_radiation_wavelength            1.54178
_diffrn_radiation_monochromator         'multilayer mirror'

_diffrn_measurement_device_type         'Bruker D8 VENTURE diffractometer'
_diffrn_measurement_method              
    '\w and \f scans, narrow frame width, shutterless'

_diffrn_detector_area_resol_mean        8.3333

_diffrn_reflns_number                   6364
_diffrn_reflns_av_R_equivalents         0.0467
_diffrn_reflns_av_unetI/netI            0.0536
_diffrn_reflns_theta_min                3.76
_diffrn_reflns_theta_max                63.69
_diffrn_reflns_theta_full               63.69
_diffrn_measured_fraction_theta_max     0.981
_diffrn_measured_fraction_theta_full    0.981
_diffrn_reflns_limit_h_min              -7
_diffrn_reflns_limit_h_max              6
_diffrn_reflns_limit_k_min              -8
_diffrn_reflns_limit_k_max              8
_diffrn_reflns_limit_l_min              -14
_diffrn_reflns_limit_l_max              14

_refine_special_details                 
;

The systematic absences in the diffraction data were consistent for the
stated space group. The position of almost all non-hydrogen atoms
were found by direct methods. The remaining atoms were located in an
alternating series of least-squares cycles on difference Fourier map.


O~2~ C~3~ tail is disordered by two positions. No resrtaints were used.


All non-hydrogen atoms were refined in full-matrix anisotropic approximation.
All hydrogen atoms were placed in the structure factor calculation at
idealized positions and were allowed to ride on the neighboring atoms with
relative isotropic displacement coefficients.


Final results were tested with CHECKCIF routine and all A-warnings (if any)
were addressed on the very top of this file.
;

_reflns_number_total                    1853
_reflns_number_gt                       1583
_reflns_threshold_expression            'I > 2\s(I)'

_refine_ls_structure_factor_coef        Fsqd
_refine_ls_matrix_type                  full
_refine_ls_R_factor_all                 0.0667
_refine_ls_R_factor_gt                  0.0599
_refine_ls_wR_factor_gt                 0.1777
_refine_ls_wR_factor_ref                0.1879
_refine_ls_goodness_of_fit_ref          0.922
_refine_ls_restrained_S_all             0.889
_refine_ls_number_reflns                1853
_refine_ls_number_parameters            199
_refine_ls_number_restraints            150
_refine_ls_number_constraints           ?
_refine_ls_hydrogen_treatment           constr
_refine_ls_weighting_scheme             calc
_refine_ls_weighting_details            
    'w=1/[\s^2^(Fo^2^)+(0.1291P)^2^+0.3996P] where P=(Fo^2^+2Fc^2^)/3'

_atom_sites_solution_hydrogens          geom
_atom_sites_solution_primary            direct
_atom_sites_solution_secondary          difmap

_refine_ls_shift/su_max                 0.002
_refine_ls_shift/su_mean                0.000
_refine_diff_density_max                0.506
_refine_diff_density_min                -0.295
_refine_ls_extinction_method            none
_refine_ls_extinction_coef              ?

loop_
    _atom_type_symbol
    _atom_type_description
    _atom_type_scat_dispersion_real
    _atom_type_scat_dispersion_imag
    _atom_type_scat_source
    C C 0.0181 0.0091 'International Tables Vol C Tables 4.2.6.8 and 6.1.1.4'
    H H 0.0000 0.0000 'International Tables Vol C Tables 4.2.6.8 and 6.1.1.4'
    B B 0.0090 0.0039 'International Tables Vol C Tables 4.2.6.8 and 6.1.1.4'
    O O 0.0492 0.0322 'International Tables Vol C Tables 4.2.6.8 and 6.1.1.4'

_computing_data_collection              'APEX3 Suite (Bruker AXS Inc. , 2017)'
_computing_cell_refinement              'SAINT V8.38A (Bruker AXS Inc., 2017)'
_computing_data_reduction               'SAINT V8.38A (Bruker AXS Inc., 2017)'
_computing_structure_solution           'XT, VERSION 2014/5'
_computing_structure_refinement         'SHELXL-2016/6 (Sheldrick, 2016)'
_computing_molecular_graphics           'shelXle (C.B. Huebschle, rev 833)'
_computing_publication_material         ?

loop_
    _atom_site_type_symbol
    _atom_site_label
    _atom_site_fract_x
    _atom_site_fract_y
    _atom_site_fract_z
    _atom_site_U_iso_or_equiv
    _atom_site_adp_type
    _atom_site_calc_flag
    _atom_site_refinement_flags_adp
    _atom_site_refinement_flags_occupancy
    _atom_site_refinement_flags_posn
    _atom_site_occupancy
    _atom_site_disorder_assembly
    _atom_site_disorder_group
    O O1 0.7376(3) 0.8981(2) 0.27800(14) 0.0423(5) Uani d . . . 1.0 . .
    H H1 0.823102 0.875997 0.218951 0.063 Uiso calc U . R 1.0 . .
    O O2 0.6897(2) 0.78178(18) 0.46170(12) 0.0304(4) Uani d . . . 1.0 . .
    O O3 0.5761(3) 0.5555(2) 0.86301(14) 0.0508(5) Uani d . . . 1.0 . .
    C C1 0.6328(3) 0.5300(3) 0.75303(19) 0.0348(5) Uani d . . . 1.0 . .
    C C2 0.6890(3) 0.3398(3) 0.7393(2) 0.0368(6) Uani d . . . 1.0 . .
    H H2 0.687437 0.239843 0.804235 0.044 Uiso calc U . R 1.0 . .
    C C3 0.7460(3) 0.2982(3) 0.63242(19) 0.0327(5) Uani d . . . 1.0 . .
    H H3 0.784058 0.169009 0.624306 0.039 Uiso calc U . R 1.0 . .
    C C4 0.7494(3) 0.4426(3) 0.53452(18) 0.0279(5) Uani d . . . 1.0 . .
    C C5 0.8087(3) 0.4099(3) 0.41948(19) 0.0297(5) Uani d . . . 1.0 . .
    C C6 0.8730(4) 0.2116(3) 0.3977(2) 0.0390(6) Uani d . . . 1.0 . .
    H H6A 0.902171 0.21531 0.315616 0.059 Uiso calc U . R 1.0 . .
    H H6B 0.761861 0.141268 0.434497 0.059 Uiso calc U . R 1.0 . .
    H H6C 0.997208 0.14815 0.428782 0.059 Uiso calc U . R 1.0 . .
    C C7 0.8048(3) 0.5621(3) 0.33285(19) 0.0323(5) Uani d . . . 1.0 . .
    H H7 0.843103 0.540852 0.257047 0.039 Uiso calc U . R 1.0 . .
    C C8 0.6916(3) 0.6300(3) 0.55208(18) 0.0274(5) Uani d . . . 1.0 . .
    C C9 0.6344(3) 0.6766(3) 0.65854(18) 0.0308(5) Uani d . . . 1.0 . .
    H H9 0.597142 0.805755 0.666899 0.037 Uiso calc U . R 1.0 . .
    B B1 0.7449(3) 0.7557(3) 0.35075(19) 0.0225(5) Uani d . . . 1.0 . .
    H H4 0.936(15) 0.864(14) 0.681(8) 0.16(4) Uiso d . P . 0.598(11) . .
    O O4A 0.6959(17) 0.8463(15) 0.8498(7) 0.055(2) Uani d . P . 0.598(11) A 1
    C C10A 0.532(3) 0.750(3) 0.8806(13) 0.040(2) Uani d . P . 0.598(11) A 1
    H H10C 0.423537 0.824301 0.837539 0.048 Uiso calc U P R 0.598(11) A 1
    H H10D 0.473283 0.748981 0.962265 0.048 Uiso calc U P R 0.598(11) A 1
    C C11A 0.7755(13) 0.7447(11) 0.9707(7) 0.078(2) Uani d . P . 0.598(11) A 1
    H H11C 0.669445 0.777481 1.037008 0.093 Uiso calc U P R 0.598(11) A 1
    H H11D 0.813037 0.604696 0.978759 0.093 Uiso calc U P R 0.598(11) A 1
    C C12A 0.9499(13) 0.8247(13) 0.9581(6) 0.101(3) Uani d . P . 0.598(11) A 1
    H H12D 1.036349 0.746976 1.012061 0.121 Uiso calc U P R 0.598(11) A 1
    H H12E 0.905444 0.954145 0.973279 0.121 Uiso calc U P R 0.598(11) A 1
    H H12F 1.029101 0.82845 0.88036 0.121 Uiso calc U P R 0.598(11) A 1
    O O4B 0.666(3) 0.816(2) 0.8836(9) 0.042(2) Uani d . P . 0.402(11) A 2
    C C10B 0.493(4) 0.738(4) 0.891(3) 0.050(5) Uani d . P . 0.402(11) A 2
    H H10A 0.40672 0.817989 0.836162 0.06 Uiso calc U P R 0.402(11) A 2
    H H10B 0.408701 0.727535 0.968428 0.06 Uiso calc U P R 0.402(11) A 2
    C C11B 0.8714(12) 0.7768(13) 0.9029(8) 0.055(3) Uani d . P . 0.402(11) A 2
    H H11A 0.948788 0.877718 0.859873 0.066 Uiso calc U P R 0.402(11) A 2
    H H11B 0.949398 0.651387 0.886926 0.066 Uiso calc U P R 0.402(11) A 2
    C C12B 0.8134(16) 0.7789(15) 1.0249(9) 0.072(3) Uani d . P . 0.402(11) A 2
    H H12A 0.937845 0.762228 1.055843 0.108 Uiso calc U P R 0.402(11) A 2
    H H12B 0.740031 0.675122 1.063864 0.108 Uiso calc U P R 0.402(11) A 2
    H H12C 0.723749 0.900765 1.036705 0.108 Uiso calc U P R 0.402(11) A 2

loop_
    _atom_site_aniso_label
    _atom_site_aniso_U_11
    _atom_site_aniso_U_22
    _atom_site_aniso_U_33
    _atom_site_aniso_U_12
    _atom_site_aniso_U_13
    _atom_site_aniso_U_23
    O1 0.0519(11) 0.0323(9) 0.0436(9) -0.0069(7) -0.0130(7) -0.0063(7)
    O2 0.0319(8) 0.0196(8) 0.0418(9) -0.0053(6) -0.0124(6) -0.0044(6)
    O3 0.0723(13) 0.0361(10) 0.0408(10) -0.0001(8) -0.0173(8) -0.0057(7)
    C1 0.0311(12) 0.0337(12) 0.0416(12) -0.0048(9) -0.0127(9) -0.0067(9)
    C2 0.0340(12) 0.0288(12) 0.0450(13) -0.0048(9) -0.0119(9) 0.0009(9)
    C3 0.0248(11) 0.0225(11) 0.0524(13) -0.0047(8) -0.0123(9) -0.0053(9)
    C4 0.0184(10) 0.0226(10) 0.0466(12) -0.0060(8) -0.0117(8) -0.0064(9)
    C5 0.0199(10) 0.0249(11) 0.0505(12) -0.0061(8) -0.0140(8) -0.0099(9)
    C6 0.0406(13) 0.0269(12) 0.0537(14) -0.0042(9) -0.0145(10) -0.0122(10)
    C7 0.0278(11) 0.0308(12) 0.0434(12) -0.0064(8) -0.0125(9) -0.0103(9)
    C8 0.0188(10) 0.0239(10) 0.0424(12) -0.0064(7) -0.0115(8) -0.0041(8)
    C9 0.0259(11) 0.0255(11) 0.0449(12) -0.0047(8) -0.0128(9) -0.0085(9)
    B1 0.0192(11) 0.0192(11) 0.0319(11) -0.0054(8) -0.0106(8) -0.0031(8)
    O4A 0.065(4) 0.047(4) 0.060(5) -0.009(3) -0.023(4) -0.016(4)
    C10A 0.052(7) 0.035(3) 0.029(3) 0.005(4) -0.013(4) -0.005(3)
    C11A 0.083(5) 0.097(5) 0.063(5) -0.041(4) -0.035(4) 0.012(3)
    C12A 0.102(6) 0.149(7) 0.073(5) -0.074(5) -0.035(4) 0.004(4)
    O4B 0.057(4) 0.036(4) 0.032(5) -0.016(3) -0.010(4) 0.003(3)
    C10B 0.043(7) 0.045(6) 0.062(10) -0.004(4) -0.008(5) -0.018(6)
    C11B 0.048(4) 0.072(5) 0.053(5) -0.014(3) -0.006(4) -0.027(4)
    C12B 0.068(6) 0.095(7) 0.055(6) -0.018(5) -0.011(4) -0.016(5)

_geom_special_details                   
;

All esds (except the esd in the dihedral angle between two l.s. planes)
are estimated using the full covariance matrix.  The cell esds are taken
into account individually in the estimation of esds in distances, angles
and torsion angles; correlations between esds in cell parameters are only
used when they are defined by crystal symmetry.  An approximate (isotropic)
treatment of cell esds is used for estimating esds involving l.s. planes.
;

loop_
    _geom_bond_atom_site_label_1
    _geom_bond_atom_site_label_2
    _geom_bond_site_symmetry_2
    _geom_bond_distance
    _geom_bond_publ_flag
    O1 B1 . 1.207(3) ?
    O1 H1 . 0.84 ?
    O2 C8 . 1.378(2) ?
    O2 B1 . 1.378(3) ?
    O3 C1 . 1.366(3) ?
    O3 C10B . 1.42(3) ?
    O3 C10A . 1.453(18) ?
    C1 C9 . 1.387(3) ?
    C1 C2 . 1.405(3) ?
    C2 C3 . 1.371(3) ?
    C2 H2 . 0.95 ?
    C3 C4 . 1.406(3) ?
    C3 H3 . 0.95 ?
    C4 C8 . 1.400(3) ?
    C4 C5 . 1.443(3) ?
    C5 C7 . 1.352(3) ?
    C5 C6 . 1.494(3) ?
    C6 H6A . 0.98 ?
    C6 H6B . 0.98 ?
    C6 H6C . 0.98 ?
    C7 B1 . 1.445(3) ?
    C7 H7 . 0.95 ?
    C8 C9 . 1.380(3) ?
    C9 H9 . 0.95 ?
    O4A C10A . 1.396(15) ?
    O4A C11A . 1.654(11) ?
    C10A H10C . 0.99 ?
    C10A H10D . 0.99 ?
    C11A C12A . 1.410(12) ?
    C11A H11C . 0.99 ?
    C11A H11D . 0.99 ?
    C12A H12D . 0.98 ?
    C12A H12E . 0.98 ?
    C12A H12F . 0.98 ?
    O4B C10B . 1.41(2) ?
    O4B C11B . 1.423(19) ?
    C10B H10A . 0.99 ?
    C10B H10B . 0.99 ?
    C11B C12B . 1.466(14) ?
    C11B H11A . 0.99 ?
    C11B H11B . 0.99 ?
    C12B H12A . 0.98 ?
    C12B H12B . 0.98 ?
    C12B H12C . 0.98 ?

loop_
    _geom_angle_atom_site_label_1
    _geom_angle_atom_site_label_2
    _geom_angle_atom_site_label_3
    _geom_angle_site_symmetry_1
    _geom_angle_site_symmetry_3
    _geom_angle
    _geom_angle_publ_flag
    B1 O1 H1 . . 109.5 ?
    C8 O2 B1 . . 121.63(16) ?
    C1 O3 C10B . . 121.9(12) ?
    C1 O3 C10A . . 116.8(6) ?
    O3 C1 C9 . . 124.5(2) ?
    O3 C1 C2 . . 115.33(19) ?
    C9 C1 C2 . . 120.2(2) ?
    C3 C2 C1 . . 120.1(2) ?
    C3 C2 H2 . . 120.0 ?
    C1 C2 H2 . . 120.0 ?
    C2 C3 C4 . . 121.46(19) ?
    C2 C3 H3 . . 119.3 ?
    C4 C3 H3 . . 119.3 ?
    C8 C4 C3 . . 116.55(19) ?
    C8 C4 C5 . . 118.85(19) ?
    C3 C4 C5 . . 124.60(19) ?
    C7 C5 C4 . . 118.51(19) ?
    C7 C5 C6 . . 121.3(2) ?
    C4 C5 C6 . . 120.22(19) ?
    C5 C6 H6A . . 109.5 ?
    C5 C6 H6B . . 109.5 ?
    H6A C6 H6B . . 109.5 ?
    C5 C6 H6C . . 109.5 ?
    H6A C6 H6C . . 109.5 ?
    H6B C6 H6C . . 109.5 ?
    C5 C7 B1 . . 122.8(2) ?
    C5 C7 H7 . . 118.6 ?
    B1 C7 H7 . . 118.6 ?
    O2 C8 C9 . . 115.54(18) ?
    O2 C8 C4 . . 121.06(19) ?
    C9 C8 C4 . . 123.40(19) ?
    C8 C9 C1 . . 118.3(2) ?
    C8 C9 H9 . . 120.9 ?
    C1 C9 H9 . . 120.9 ?
    O1 B1 O2 . . 116.32(19) ?
    O1 B1 C7 . . 126.5(2) ?
    O2 B1 C7 . . 117.20(18) ?
    C10A O4A C11A . . 91.7(8) ?
    O4A C10A O3 . . 117.2(13) ?
    O4A C10A H10C . . 108.0 ?
    O3 C10A H10C . . 108.0 ?
    O4A C10A H10D . . 108.0 ?
    O3 C10A H10D . . 108.0 ?
    H10C C10A H10D . . 107.3 ?
    C12A C11A O4A . . 101.8(7) ?
    C12A C11A H11C . . 111.4 ?
    O4A C11A H11C . . 111.4 ?
    C12A C11A H11D . . 111.4 ?
    O4A C11A H11D . . 111.4 ?
    H11C C11A H11D . . 109.3 ?
    C11A C12A H12D . . 109.5 ?
    C11A C12A H12E . . 109.5 ?
    H12D C12A H12E . . 109.5 ?
    C11A C12A H12F . . 109.5 ?
    H12D C12A H12F . . 109.5 ?
    H12E C12A H12F . . 109.5 ?
    C10B O4B C11B . . 145.4(18) ?
    O4B C10B O3 . . 105.(2) ?
    O4B C10B H10A . . 110.8 ?
    O3 C10B H10A . . 110.8 ?
    O4B C10B H10B . . 110.8 ?
    O3 C10B H10B . . 110.8 ?
    H10A C10B H10B . . 108.9 ?
    O4B C11B C12B . . 95.9(9) ?
    O4B C11B H11A . . 112.6 ?
    C12B C11B H11A . . 112.6 ?
    O4B C11B H11B . . 112.6 ?
    C12B C11B H11B . . 112.6 ?
    H11A C11B H11B . . 110.1 ?
    C11B C12B H12A . . 109.5 ?
    C11B C12B H12B . . 109.5 ?
    H12A C12B H12B . . 109.5 ?
    C11B C12B H12C . . 109.5 ?
    H12A C12B H12C . . 109.5 ?
    H12B C12B H12C . . 109.5 ?

loop_
    _geom_torsion_atom_site_label_1
    _geom_torsion_atom_site_label_2
    _geom_torsion_atom_site_label_3
    _geom_torsion_atom_site_label_4
    _geom_torsion_site_symmetry_1
    _geom_torsion_site_symmetry_2
    _geom_torsion_site_symmetry_3
    _geom_torsion_site_symmetry_4
    _geom_torsion
    _geom_torsion_publ_flag
    C10B O3 C1 C9 . . . . 6.3(13) ?
    C10A O3 C1 C9 . . . . -5.4(7) ?
    C10B O3 C1 C2 . . . . -172.8(12) ?
    C10A O3 C1 C2 . . . . 175.5(7) ?
    O3 C1 C2 C3 . . . . 179.18(19) ?
    C9 C1 C2 C3 . . . . 0.1(3) ?
    C1 C2 C3 C4 . . . . -0.2(3) ?
    C2 C3 C4 C8 . . . . 0.0(3) ?
    C2 C3 C4 C5 . . . . 179.61(18) ?
    C8 C4 C5 C7 . . . . -0.5(3) ?
    C3 C4 C5 C7 . . . . 179.94(17) ?
    C8 C4 C5 C6 . . . . 179.44(17) ?
    C3 C4 C5 C6 . . . . -0.2(3) ?
    C4 C5 C7 B1 . . . . 0.3(3) ?
    C6 C5 C7 B1 . . . . -179.54(19) ?
    B1 O2 C8 C9 . . . . 179.50(16) ?
    B1 O2 C8 C4 . . . . -0.2(3) ?
    C3 C4 C8 O2 . . . . -179.97(16) ?
    C5 C4 C8 O2 . . . . 0.4(3) ?
    C3 C4 C8 C9 . . . . 0.3(3) ?
    C5 C4 C8 C9 . . . . -179.31(17) ?
    O2 C8 C9 C1 . . . . 179.85(16) ?
    C4 C8 C9 C1 . . . . -0.4(3) ?
    O3 C1 C9 C8 . . . . -178.79(19) ?
    C2 C1 C9 C8 . . . . 0.2(3) ?
    C8 O2 B1 O1 . . . . 179.90(16) ?
    C8 O2 B1 C7 . . . . 0.1(3) ?
    C5 C7 B1 O1 . . . . -180.0(2) ?
    C5 C7 B1 O2 . . . . -0.2(3) ?
    C11A O4A C10A O3 . . . . -81.6(11) ?
    C1 O3 C10A O4A . . . . -66.2(11) ?
    C10A O4A C11A C12A . . . . 180.0(11) ?
    C11B O4B C10B O3 . . . . -36.(4) ?
    C1 O3 C10B O4B . . . . -84.4(18) ?
    C10B O4B C11B C12B . . . . -82.(3) ?

_shelx_res_file                         
;

TITL Li008Cu_a.res in P-1
    Li008Cu_a.res
    created by SHELXL-2018/3 at 13:35:48 on 08-Sep-2022
CELL  1.54178   6.8119   7.3837  12.3435   76.094   76.182   76.106
ZERR    2.000   0.0003   0.0003   0.0005    0.003    0.003    0.003
LATT 1
SFAC C  H  B  O
UNIT 24 30 2 8
ACTA
L.S. 10
BOND $H
FMAP 2
PLAN 20
LIST 4
RIGU
SIZE 0.19 0.22 0.70
CONF
TEMP -130
REM PART 1  21
WGHT    0.129100    0.399600
FVAR       0.94989   0.59841
O1    4    0.737637    0.898095    0.277996    11.00000    0.05192    0.03225 =
         0.04357   -0.00631   -0.01304   -0.00693
AFIX 147
H1    2    0.823102    0.875997    0.218951    11.00000   -1.50000
AFIX   0
O2    4    0.689732    0.781777    0.461697    11.00000    0.03195    0.01961 =
         0.04178   -0.00436   -0.01244   -0.00527
O3    4    0.576074    0.555545    0.863008    11.00000    0.07228    0.03611 =
         0.04084   -0.00568   -0.01727   -0.00009
C1    1    0.632757    0.530034    0.753032    11.00000    0.03107    0.03367 =
         0.04163   -0.00666   -0.01271   -0.00479
C2    1    0.688952    0.339826    0.739322    11.00000    0.03400    0.02876 =
         0.04502    0.00086   -0.01193   -0.00484
AFIX  43
H2    2    0.687437    0.239843    0.804235    11.00000   -1.20000
AFIX   0
C3    1    0.745978    0.298241    0.632420    11.00000    0.02485    0.02252 =
         0.05237   -0.00525   -0.01233   -0.00474
AFIX  43
H3    2    0.784058    0.169009    0.624306    11.00000   -1.20000
AFIX   0
C4    1    0.749357    0.442627    0.534516    11.00000    0.01838    0.02259 =
         0.04663   -0.00638   -0.01172   -0.00599
C5    1    0.808689    0.409922    0.419476    11.00000    0.01989    0.02487 =
         0.05052   -0.00986   -0.01402   -0.00608
C6    1    0.873018    0.211596    0.397721    11.00000    0.04056    0.02686 =
         0.05371   -0.01223   -0.01452   -0.00422
AFIX 137
H6A   2    0.902171    0.215310    0.315616    11.00000   -1.50000
H6B   2    0.761861    0.141268    0.434497    11.00000   -1.50000
H6C   2    0.997208    0.148150    0.428782    11.00000   -1.50000
AFIX   0
C7    1    0.804824    0.562121    0.332847    11.00000    0.02780    0.03077 =
         0.04339   -0.01030   -0.01252   -0.00640
AFIX  43
H7    2    0.843103    0.540852    0.257047    11.00000   -1.20000
AFIX   0
C8    1    0.691634    0.630045    0.552077    11.00000    0.01883    0.02393 =
         0.04242   -0.00414   -0.01153   -0.00639
C9    1    0.634418    0.676638    0.658543    11.00000    0.02588    0.02547 =
         0.04489   -0.00846   -0.01278   -0.00466
AFIX  43
H9    2    0.597142    0.805755    0.666899    11.00000   -1.20000
REM PART 2  -21
AFIX   0
B1    3    0.744911    0.755744    0.350746    11.00000    0.01919    0.01920 =
         0.03191   -0.00311   -0.01057   -0.00536
H4    2    0.936138    0.863896    0.681230    21.00000    0.16465
PART 1
O4A   4    0.695905    0.846327    0.849778    21.00000    0.06509    0.04722 =
         0.05964   -0.01606   -0.02332   -0.00927
C10A  1    0.531790    0.750093    0.880628    21.00000    0.05168    0.03472 =
         0.02873   -0.00528   -0.01341    0.00541
AFIX  23
H10C  2    0.423537    0.824301    0.837539    21.00000   -1.20000
H10D  2    0.473283    0.748981    0.962265    21.00000   -1.20000
AFIX   0
C11A  1    0.775545    0.744738    0.970656    21.00000    0.08255    0.09719 =
         0.06276    0.01170   -0.03526   -0.04150
AFIX  23
H11C  2    0.669445    0.777481    1.037008    21.00000   -1.20000
H11D  2    0.813037    0.604696    0.978759    21.00000   -1.20000
AFIX   0
C12A  1    0.949902    0.824671    0.958135    21.00000    0.10209    0.14915 =
         0.07336    0.00380   -0.03466   -0.07366
AFIX 137
H12D  2    1.036349    0.746976    1.012061    21.00000   -1.20000
H12E  2    0.905444    0.954145    0.973279    21.00000   -1.20000
H12F  2    1.029101    0.828450    0.880360    21.00000   -1.20000
REM PART 0
AFIX   0
PART 2
O4B   4    0.666214    0.815935    0.883559   -21.00000    0.05656    0.03593 =
         0.03239    0.00289   -0.00982   -0.01557
C10B  1    0.493276    0.738186    0.890699   -21.00000    0.04282    0.04495 =
         0.06200   -0.01767   -0.00787   -0.00379
AFIX  23
H10A  2    0.406720    0.817989    0.836162   -21.00000   -1.20000
H10B  2    0.408701    0.727535    0.968428   -21.00000   -1.20000
AFIX   0
C11B  1    0.871365    0.776798    0.902883   -21.00000    0.04756    0.07203 =
         0.05259   -0.02695   -0.00635   -0.01400
AFIX  23
H11A  2    0.948788    0.877718    0.859873   -21.00000   -1.20000
H11B  2    0.949398    0.651387    0.886926   -21.00000   -1.20000
REM PART 0
AFIX   0
C12B  1    0.813444    0.778903    1.024946   -21.00000    0.06778    0.09471 =
         0.05510   -0.01561   -0.01147   -0.01786
AFIX 137
H12A  2    0.937845    0.762228    1.055843   -21.00000   -1.50000
H12B  2    0.740031    0.675122    1.063864   -21.00000   -1.50000
H12C  2    0.723749    0.900765    1.036705   -21.00000   -1.50000
PART 0
AFIX   0
HKLF 4


REM  Li008Cu_a.res in P-1
REM wR2 = 0.187904, GooF = S = 0.92228, Restrained GooF = 0.88877 for all data
REM R1 = 0.059894 for 1583 Fo > 4sig(Fo) and 0.066701 for all 1853 data
REM 199 parameters refined using 150 restraints

END

WGHT      0.1147      0.2651

REM Highest difference peak  0.506,  deepest hole -0.295,  1-sigma level  0.068
Q1    1   0.9507  0.7156  0.9560  11.00000  0.05    0.23
Q2    1   0.9985  0.9410  0.8896  11.00000  0.05    0.22
Q3    1   0.7082  0.6562  1.0250  11.00000  0.05    0.22
Q4    1   0.7252  0.5444  0.8244  11.00000  0.05    0.21
Q5    1   0.9863  0.7495  0.9419  11.00000  0.05    0.21
Q6    1   0.5948  0.7845  0.9218  11.00000  0.05    0.18
Q7    1   0.7836  0.8749  0.9404  11.00000  0.05    0.17
Q8    1   0.6244  0.3243  0.6856  11.00000  0.05    0.17
Q9    1   0.7592  0.6557  0.6040  11.00000  0.05    0.17
Q10   1   0.3952  0.5831  0.9268  11.00000  0.05    0.16
Q11   1   0.6693  0.7348  0.8183  11.00000  0.05    0.16
Q12   1   0.5185  0.3525  0.8123  11.00000  0.05    0.15
Q13   1   0.5903  0.9341  0.3183  11.00000  0.05    0.15
Q14   1   0.8154  0.7857  0.8138  11.00000  0.05    0.15
Q15   1   1.1019  0.6654  0.8965  11.00000  0.05    0.14
Q16   1   0.7954  0.3236  0.6832  11.00000  0.05    0.14
Q17   1   0.8053  1.0073  0.3056  11.00000  0.05    0.14
Q18   1   0.5109  0.5384  0.8198  11.00000  0.05    0.14
Q19   1   0.6419  0.6454  1.1696  11.00000  0.05    0.12
Q20   1   0.5977  0.2614  0.8091  11.00000  0.05    0.12
;
_shelx_res_checksum                     55509

_shelx_hkl_file                         
;
  -1   0   0  719.73   47.50
  -1   0   0  669.13   46.50
  -2   0   0 4389.16  294.47
  -3   0   0  228.78   15.60
   3   0   0  231.68   15.50
  -4   0   0   94.19    6.60
   4   0   0   94.49    6.50
  -5   0   0   27.10    2.30
  -5   0   0   26.70    2.30
  -5   0   0   28.10    2.20
  -5   0   0   29.90    2.60
  -6   0   0   -0.50    0.90
  -6   0   0    0.10    1.00
  -6   0   0   -0.20    0.70
  -6   0   0    0.20    0.60
  -7   0   0    1.20    0.80
  -7   0   0   -0.20    0.50
  -7   0   0    0.10    0.70
  -7   0   0    0.60    0.50
  -7   1   0   28.80    2.10
  -7   1   0   27.80    2.20
  -7   1   0   28.50    2.30
  -6   1   0    1.00    0.80
  -6   1   0    1.90    1.00
  -6   1   0    1.60    0.90
  -6   1   0    2.00    0.60
  -5   1   0   75.49    5.40
  -5   1   0   70.19    5.40
  -5   1   0   83.89    5.40
  -5   1   0   70.89    5.50
  -5   1   0   80.19    5.60
   4  -1   0  131.39    9.70
  -4   1   0  155.28    9.80
  -4   1   0  139.19    9.80
   3  -1   0   -0.40    0.40
  -3   1   0    0.00    0.40
  -2   1   0  341.27   23.00
  -1   1   0 3995.10  250.37
  -1   1   0 3467.65  249.97
   0  -1   0 1491.45  102.99
   0   1   0 1555.94  103.29
   0   1   0 1568.74  103.49
   1   1   0  331.57   24.90
   1   1   0  409.46   24.80
  -2  -1   0 1224.58   90.29
  -2  -1   0 1467.25   90.49
   2   1   0 1350.56   90.29
  -3  -1   0   65.99    4.60
  -3  -1   0   66.89    4.50
   3   1   0   65.79    4.50
   4   1   0   27.40    2.00
  -5  -1   0   61.49    4.40
  -5  -1   0   63.59    4.40
  -5  -1   0   62.19    4.60
  -6  -1   0   -1.20    0.80
  -6  -1   0    0.70    0.60
  -7  -1   0    0.10    0.70
  -7  -1   0    0.10    0.50
  -6   2   0   21.50    1.80
  -6   2   0   15.10    1.70
  -6   2   0   21.40    1.60
  -6   2   0   17.20    1.90
  -6   2   0   12.40    1.70
  -5   2   0  322.87   22.80
  -5   2   0  321.37   22.90
  -5   2   0  321.67   22.90
  -5   2   0  389.36   22.80
  -5   2   0  331.57   23.00
  -4   2   0   13.10    1.20
  -4   2   0   13.60    1.20
  -4   2   0   12.30    1.30
  -4   2   0   11.40    1.30
  -4   2   0   10.20    1.10
   3  -2   0  796.82   50.79
  -3   2   0  758.62   50.79
  -3   2   0  713.33   50.79
  -2   2   0   94.89    6.50
  -1   2   0  474.55   31.90
   0   2   0 1798.82  118.39
   0   2   0 1722.03  117.89
  -1  -2   0  520.05   31.20
   1   2   0  410.46   31.30
  -2  -2   0   77.99    4.70
   2   2   0   62.49    4.90
   2   2   0   65.09    4.60
   3   2   0  148.59   10.60
   3   2   0  157.08   10.30
   4   2   0  126.29    9.00
  -5  -2   0   35.20    2.70
  -5  -2   0   37.40    2.70
  -5  -2   0   35.30    2.60
  -6  -2   0    0.70    0.50
  -6  -2   0    0.30    0.60
  -7  -2   0    5.00    0.70
  -6   3   0   -0.80    0.60
  -6   3   0    0.20    0.80
  -6   3   0    0.50    0.60
  -6   3   0    0.50    0.50
  -6   3   0    0.20    0.70
  -5   3   0    7.10    0.90
  -5   3   0    7.00    0.80
  -5   3   0    6.10    1.10
  -5   3   0    4.10    0.90
  -5   3   0    4.70    1.00
  -4   3   0    0.70    0.60
  -4   3   0    0.40    0.50
  -4   3   0   -0.80    0.70
  -4   3   0    0.10    0.80
  -4   3   0   -0.10    0.60
   3  -3   0   77.69    5.50
  -3   3   0   75.09    5.50
  -3   3   0   83.39    5.60
   2  -3   0    3.00    0.50
  -2   3   0    1.90    0.50
   1  -3   0    0.30    0.30
  -1   3   0    0.40    0.30
   0  -3   0  567.74   39.90
   0   3   0  607.54   40.00
   0   3   0  610.14   40.00
   1   3   0   12.50    1.00
   1   3   0   10.20    1.10
   2   3   0   12.00    1.30
   3   3   0   56.09    4.30
   4   3   0    8.40    0.90
   4   3   0    6.90    1.20
  -5  -3   0    0.00    0.40
  -5  -3   0   -0.10    0.60
  -5  -3   0    0.10    0.50
  -5  -3   0    0.20    0.60
  -6  -3   0    4.20    0.60
  -6  -3   0    7.80    0.90
  -6  -3   0    4.40    0.80
  -7  -3   0   -0.50    0.40
  -7  -3   0    0.30    0.50
  -5   4   0    1.00    0.80
  -5   4   0    0.50    0.80
  -5   4   0    1.00    0.60
  -5   4   0   -1.10    0.60
  -5   4   0    0.40    0.60
  -4   4   0    6.30    0.90
  -4   4   0    6.30    1.10
  -4   4   0    7.40    0.90
  -4   4   0    3.80    0.90
  -4   4   0    7.30    0.90
  -3   4   0   37.60    2.90
  -3   4   0   34.20    3.00
  -3   4   0   35.70    3.00
  -3   4   0   44.50    2.80
  -2   4   0  259.67   17.70
  -2   4   0  263.27   17.80
  -1   4   0  109.49    8.60
  -1   4   0  143.09    8.70
   0   4   0   24.80    1.90
   0   4   0   23.40    1.80
   1   4   0   44.70    3.20
   1   4   0   46.00    3.30
   2   4   0   43.10    3.40
   2   4   0   48.30    3.30
   3   4   0   17.90    1.90
   3   4   0   21.40    1.60
  -4  -4   0   11.20    1.10
  -4  -4   0   10.20    1.00
  -4  -4   0   13.00    1.20
  -4  -4   0   11.20    1.20
  -4  -4   0   10.20    1.00
   4   4   0   11.20    1.20
  -5  -4   0    0.10    0.40
  -5  -4   0    0.60    0.40
  -5  -4   0   -0.50    0.50
  -5  -4   0    0.60    0.70
  -5  -4   0   -0.30    0.60
  -6  -4   0   19.30    1.70
  -6  -4   0   21.50    1.70
  -6  -4   0   22.70    1.90
  -6  -4   0   20.00    1.80
  -7  -4   0   11.50    1.20
  -7  -4   0   13.90    1.20
   5  -5   0    0.70    0.80
  -5   5   0    0.60    0.60
   4  -5   0   38.40    3.30
  -4   5   0   40.40    3.20
  -3   5   0    1.90    0.80
   2  -5   0   12.80    1.50
  -2   5   0   10.30    1.20
   1  -5   0   64.69    4.60
  -1   5   0   57.49    4.30
   0   5   0   42.30    3.30
   0   5   0   39.10    3.00
   1   5   0    0.20    0.50
   1   5   0    0.30    0.50
   2   5   0    4.30    1.10
   2   5   0    3.00    0.70
  -3  -5   0   20.90    1.60
  -3  -5   0   16.00    1.90
  -3  -5   0   21.30    1.90
  -3  -5   0   20.60    1.70
  -3  -5   0   22.30    1.60
  -3  -5   0   21.20    1.70
   3   5   0   20.90    1.80
  -4  -5   0    1.00    0.70
  -4  -5   0    1.60    0.50
  -4  -5   0    2.40    0.80
  -4  -5   0    2.30    0.60
  -4  -5   0    0.90    0.40
  -4  -5   0    1.80    0.50
   4   5   0    1.60    0.70
  -5  -5   0    4.70    0.70
  -5  -5   0    7.70    1.00
  -5  -5   0    7.90    0.70
  -5  -5   0    6.80    0.80
  -5  -5   0    6.90    1.00
   5   5   0    3.90    0.90
  -6  -5   0   21.10    1.80
  -6  -5   0   23.50    1.80
  -6  -5   0   20.30    1.60
  -6  -5   0   21.40    1.90
   4  -6   0    1.30    0.80
   3  -6   0    0.40    1.00
  -3   6   0    0.90    0.70
   2  -6   0    0.20    0.90
  -2   6   0   -0.60    0.70
   1  -6   0   -1.10    0.90
   0  -6   0   50.79    4.00
   0   6   0   52.09    3.70
  -1  -6   0   12.00    1.20
  -1  -6   0   11.70    1.40
   1   6   0    9.20    1.20
  -2  -6   0   55.19    3.90
  -2  -6   0   57.19    4.10
  -2  -6   0   51.39    4.20
  -2  -6   0   56.39    3.80
   2   6   0   55.59    4.10
  -3  -6   0  373.36   25.80
  -3  -6   0  397.96   25.60
  -3  -6   0  383.96   25.70
  -3  -6   0  359.66   25.80
  -3  -6   0  389.26   25.60
  -3  -6   0  387.96   25.70
   3   6   0  373.86   25.80
  -4  -6   0  260.67   17.20
  -4  -6   0  258.87   17.20
  -4  -6   0  241.48   17.40
  -4  -6   0  254.57   17.40
  -4  -6   0  261.27   17.30
  -4  -6   0  255.07   17.30
  -5  -6   0   52.29    3.50
  -5  -6   0   49.50    3.50
  -5  -6   0   45.90    3.40
  -5  -6   0   46.80    3.60
  -6  -6   0   53.49    3.70
  -6  -6   0   54.69    3.70
  -6  -6   0   53.79    3.70
  -6  -6   0   49.90    3.80
   2  -7   0    2.00    0.80
   1  -7   0    9.50    1.30
   0  -7   0    0.10    0.90
   0   7   0    0.30    0.50
  -1  -7   0   17.30    1.80
   1   7   0   17.90    1.60
  -2  -7   0    6.80    1.00
  -2  -7   0    5.00    0.60
  -2  -7   0    6.00    1.10
  -3  -7   0  273.57   19.50
  -3  -7   0  306.47   19.60
  -3  -7   0  293.27   19.70
  -3  -7   0  296.17   19.50
  -3  -7   0  278.57   19.50
  -4  -7   0   78.69    5.60
  -4  -7   0   81.09    5.60
  -4  -7   0   80.99    5.60
  -4  -7   0   85.89    5.80
  -5  -7   0  238.48   16.30
  -5  -7   0  233.18   16.20
  -5  -7   0  251.17   16.20
  -5  -7   0  257.47   16.20
   5   7   0  220.98   16.20
   0  -8   0   17.60    1.70
  -1  -8   0   46.10    3.50
   1   8   0   47.00    3.40
  -2  -8   0    5.00    0.80
   2   8   0    3.30    0.60
  -3  -8   0    4.10    0.60
   3   8   0    4.30    0.70
   2   8  -1    1.00    0.50
  -2  -8   1    1.90    0.70
   1   8  -1   42.00    3.00
  -1  -8   1   42.20    3.20
   0   8  -1    9.10    0.90
   0  -8   1   11.40    1.10
   4   7  -1   68.59    5.10
  -4  -7   1   73.39    5.10
  -4  -7   1   71.39    5.00
  -4  -7   1   75.59    5.00
  -4  -7   1   70.89    5.00
  -4  -7   1   75.39    5.20
   3   7  -1  142.79    9.90
  -3  -7   1  146.09    9.80
  -3  -7   1  151.98   10.10
  -3  -7   1  137.69    9.90
  -3  -7   1  147.09    9.90
   2   7  -1    1.10    0.60
  -2  -7   1    1.30    0.40
  -2  -7   1    2.80    1.00
  -2  -7   1    1.30    0.70
   1   7  -1   71.59    5.00
  -1  -7   1   70.59    5.30
   0   7  -1   59.99    4.20
   0  -7   1   57.49    4.50
   1  -7   1    8.30    1.30
   2  -7   1    3.30    0.90
  -6  -6   1   11.30    1.20
  -6  -6   1   15.10    1.10
  -6  -6   1   12.00    1.10
  -5  -6   1    4.70    0.70
  -5  -6   1    5.50    0.90
  -5  -6   1    4.60    0.80
  -5  -6   1    4.90    0.70
  -5  -6   1    4.40    0.60
  -4  -6   1  212.88   14.20
  -4  -6   1  212.58   14.30
  -4  -6   1  209.28   14.40
  -4  -6   1  207.18   14.20
  -4  -6   1  210.08   14.20
   3   6  -1  214.78   15.90
  -3  -6   1  242.78   16.00
  -3  -6   1  233.78   15.70
  -3  -6   1  233.38   15.80
  -3  -6   1  235.78   15.70
  -3  -6   1  237.18   15.70
   2   6  -1  497.45   35.20
  -2  -6   1  541.95   35.00
  -2  -6   1  523.05   35.20
  -2  -6   1  519.65   35.10
   1   6  -1  798.72   55.09
   1   6  -1  858.91   54.99
  -1  -6   1  796.92   55.09
   0   6  -1   31.10    2.30
   0  -6   1   25.50    2.70
  -1   6  -1   91.69    6.30
   1  -6   1   89.69    6.60
   2  -6   1    1.40    1.00
  -3   6  -1   34.00    2.60
   3  -6   1   33.00    2.90
   4  -6   1    0.90    0.70
  -6  -5   1   15.90    1.30
  -6  -5   1   12.60    1.30
  -6  -5   1   15.00    1.30
  -6  -5   1   16.30    1.50
  -5  -5   1   10.10    1.00
  -5  -5   1   10.60    0.90
  -5  -5   1    8.80    1.10
  -5  -5   1    9.70    1.20
  -5  -5   1   10.50    1.00
   4   5  -1    4.80    0.90
  -4  -5   1    4.70    0.90
  -4  -5   1    4.40    0.60
  -4  -5   1    3.90    0.70
  -4  -5   1    5.10    0.60
  -4  -5   1    5.70    1.00
  -4  -5   1    5.60    0.60
   3   5  -1   12.40    1.50
  -3  -5   1   14.30    1.20
  -3  -5   1   13.20    1.50
  -3  -5   1   12.90    1.30
  -3  -5   1   13.90    1.10
  -3  -5   1   13.50    1.10
  -3  -5   1   15.00    1.20
   2   5  -1  135.69    8.90
  -2  -5   1  114.49    8.90
  -2  -5   1  131.39    8.70
  -2  -5   1  132.89    8.70
  -2  -5   1  126.69    8.80
  -2  -5   1  129.39    8.70
  -2  -5   1  123.19    8.80
   1   5  -1  140.39    9.70
  -1  -5   1  141.39    9.50
   0   5  -1   35.80    2.60
   0   5  -1   32.80    2.60
   0  -5   1   31.40    2.80
  -1   5  -1   -0.50    0.50
   1  -5   1   -0.80    0.80
  -2   5  -1   85.89    6.00
   2  -5   1   86.09    6.30
  -3   5  -1   14.40    1.40
   3  -5   1   12.20    1.60
  -4   5  -1   25.90    2.30
   4  -5   1   26.00    2.50
   5  -5   1    0.10    0.70
  -7  -4   1   40.30    2.90
  -7  -4   1   39.90    2.90
  -7  -4   1   40.20    2.80
  -6  -4   1   65.69    4.80
  -6  -4   1   69.79    4.80
  -6  -4   1   72.89    4.90
  -6  -4   1   66.09    4.70
  -5  -4   1   48.50    3.60
  -5  -4   1   51.39    3.70
  -5  -4   1   48.10    3.50
  -5  -4   1   51.29    3.60
  -5  -4   1   53.29    3.80
   4   4  -1   59.09    4.30
  -4  -4   1   55.89    4.30
  -4  -4   1   60.49    4.20
  -4  -4   1   60.79    4.10
  -4  -4   1   59.29    4.10
  -4  -4   1   58.69    4.10
   3   4  -1   12.80    1.20
   3   4  -1   10.40    1.50
   2   4  -1   55.09    3.70
   2   4  -1   49.10    3.90
   1   4  -1  106.89    7.20
   1   4  -1   96.99    7.00
   0   4  -1  171.38   11.40
   0   4  -1  159.78   11.30
  -1   4  -1   13.70    1.30
  -1   4  -1   19.40    1.50
  -2   4  -1   26.50    2.10
  -3   4  -1  130.59    9.60
  -3   4  -1  148.09    9.50
  -4   4  -1   56.09    4.20
  -4   4  -1   54.99    4.30
  -4   4  -1   58.09    4.20
  -4   4  -1   61.39    4.40
  -4   4  -1   62.59    4.20
  -5   4  -1    8.50    1.20
  -5   4  -1    9.50    1.00
  -5   4  -1    9.30    1.00
  -5   4  -1    8.00    1.10
  -7  -3   1    0.90    0.40
  -7  -3   1    1.80    0.50
  -6  -3   1   26.40    2.10
  -6  -3   1   26.60    2.00
  -6  -3   1   25.90    2.20
  -5  -3   1    0.20    0.40
  -5  -3   1    0.70    0.50
  -5  -3   1    0.70    0.70
  -5  -3   1    0.70    0.60
   4   3  -1    7.30    1.30
   4   3  -1    7.30    0.90
   3   3  -1   14.80    1.20
   3   3  -1   11.20    1.60
   2   3  -1  135.79   10.40
   2   3  -1  164.08   10.20
   1   3  -1   12.70    1.10
   1   3  -1   11.40    1.20
   0   3  -1   88.99    6.10
   0   3  -1   87.89    6.10
  -1   3  -1    5.40    0.50
  -1   3  -1    5.10    0.70
  -1   3  -1    4.20    0.60
  -2   3  -1  108.99    7.80
  -2   3  -1  111.79    7.60
  -3   3  -1   12.20    1.30
  -3   3  -1   11.10    1.20
   3  -3   1   10.60    1.10
  -4   3  -1    6.90    0.80
  -4   3  -1    5.00    1.00
  -4   3  -1    5.10    0.70
  -4   3  -1    5.40    0.80
  -5   3  -1   11.00    1.40
  -5   3  -1   15.20    1.30
  -5   3  -1   10.50    1.20
  -5   3  -1   13.20    1.50
  -5   3  -1   12.90    1.20
  -6   3  -1    0.10    0.60
  -6   3  -1    0.20    0.70
  -6   3  -1    1.00    0.50
  -6   3  -1    0.10    0.80
  -6   3  -1    0.70    0.60
  -7  -2   1    0.30    0.40
  -7  -2   1    0.70    0.50
  -6  -2   1    0.40    0.60
  -6  -2   1    0.30    0.50
  -5  -2   1    2.70    0.50
  -5  -2   1    4.00    0.70
  -5  -2   1    3.60    0.80
   4   2  -1  112.49    8.10
   3   2  -1  133.29   11.00
   3   2  -1  181.88   10.80
   2   2  -1   48.90    3.40
   2   2  -1   56.09    3.50
   2   2  -1   44.30    3.70
   1   2  -1    8.50    1.00
   1   2  -1   11.40    0.80
   1   2  -1   10.10    0.70
   0   2  -1    7.70    0.80
   0   2  -1    8.50    0.70
   0   2  -1    7.80    0.60
  -1   2  -1   99.49    6.30
  -1   2  -1   82.59    6.30
  -1   2  -1   94.79    6.20
  -2   2  -1    5.70    0.60
  -2   2  -1    5.70    0.70
  -3   2  -1   38.80    3.00
  -3   2  -1   43.00    3.00
  -4   2  -1    7.60    1.00
  -4   2  -1    8.80    1.20
  -4   2  -1   10.30    1.00
  -4   2  -1    7.30    1.10
  -4   2  -1    7.20    0.90
  -5   2  -1  162.38   12.00
  -5   2  -1  200.78   11.80
  -5   2  -1  165.08   11.90
  -5   2  -1  171.78   11.80
  -5   2  -1  163.28   12.00
  -6   2  -1    0.00    0.70
  -6   2  -1    0.40    0.70
  -6   2  -1    0.00    0.80
  -6   2  -1   -0.10    0.50
  -6   2  -1   -0.60    0.90
  -7   2  -1   64.39    4.60
  -7   2  -1   66.39    4.60
  -7   2  -1   67.79    4.60
  -7  -1   1    4.60    0.90
  -7  -1   1    6.60    0.80
  -6  -1   1   38.20    2.90
  -6  -1   1   39.20    3.20
  -6  -1   1   36.90    2.80
  -5  -1   1    6.40    0.80
  -5  -1   1    7.50    0.90
  -5  -1   1    7.80    1.10
   4   1  -1   19.10    1.50
   3   1  -1   58.39    4.00
   2   1  -1   64.19    4.40
   1   1  -1  895.11   55.19
   1   1  -1  752.92   55.29
   0   1  -1  709.83   53.69
   0   1  -1  890.01   53.59
  -1   1  -1 1136.89   79.59
  -1   1  -1 1237.18   79.69
  -2   1  -1   28.10    2.00
  -2   1  -1   27.60    1.90
  -3   1  -1   18.70    1.50
  -4   1  -1  167.38   12.20
  -4   1  -1  193.38   12.20
   4  -1   1  177.38   12.20
  -5   1  -1   67.69    4.40
  -5   1  -1   58.69    4.60
  -5   1  -1   59.79    4.50
  -5   1  -1   64.89    4.50
  -5   1  -1   62.19    4.70
  -6   1  -1   25.30    2.60
  -6   1  -1   25.70    2.50
  -6   1  -1   26.30    2.50
  -6   1  -1   27.00    2.30
  -6   1  -1   32.90    2.20
  -7   1  -1   91.19    6.30
  -7   1  -1   85.39    6.20
  -7   1  -1   92.79    6.20
  -7   0   1    1.00    0.50
  -7   0   1    0.20    0.70
  -6   0   1    0.90    0.70
  -6   0   1   -0.60    0.90
  -6   0   1   -0.20    1.00
  -6   0   1    0.10    0.60
  -5   0   1    3.30    0.90
  -5   0   1    4.10    1.00
  -5   0   1    3.30    0.80
  -5   0   1    3.30    0.70
  -5   0   1    3.30    0.60
   4   0  -1    9.10    0.90
  -4   0   1    8.70    1.00
   3   0  -1   69.89    4.80
  -3   0   1   69.59    4.90
   2   0  -1   11.00    0.90
  -2   0   1   11.40    0.90
   1   0  -1   12.00    0.90
  -1   0   1   11.60    0.90
   0   0  -1  246.78   16.60
  -1   0  -1  305.17   20.80
  -1   0  -1  314.77   20.80
  -2   0  -1 8089.69  545.15
  -2   0  -1 8101.29  546.75
  -3   0  -1  586.94   39.50
  -4   0  -1  224.18   15.30
   4   0   1  224.38   15.20
  -5   0  -1   69.99    4.80
  -5   0  -1   63.09    4.90
  -5   0  -1   72.09    5.00
  -5   0  -1   66.39    4.90
  -5   0  -1   70.49    4.80
  -6   0  -1    1.10    0.80
  -6   0  -1    0.70    0.60
  -6   0  -1   -0.90    0.80
  -6   0  -1    1.70    1.00
  -7   0  -1    2.70    0.80
  -7   0  -1    0.70    0.80
  -7   0  -1    1.20    0.60
  -7   0  -1    2.20    0.50
  -7   1   1    0.50    0.70
  -7   1   1    1.10    0.40
  -7   1   1    0.10    0.50
  -7   1   1    1.70    0.60
  -6   1   1    0.00    0.80
  -6   1   1   -0.40    1.00
  -6   1   1   -0.60    0.70
  -6   1   1    0.40    0.60
  -5   1   1   -0.90    0.70
  -5   1   1   -0.40    0.90
  -5   1   1   -0.40    0.70
  -5   1   1   -0.50    0.60
   4  -1  -1    5.20    0.80
  -4   1   1    7.50    0.90
  -4   1   1    7.20    0.90
   3  -1  -1   11.40    1.10
  -3   1   1   11.50    1.10
   2  -1  -1    0.70    0.30
  -2   1   1    0.40    0.30
   1  -1  -1   48.50    3.40
  -1   1   1   51.09    3.40
   0  -1  -1  223.78   17.20
   0   1   1  288.27   17.20
  -1  -1  -1  470.35   28.80
   1   1   1  390.06   28.90
  -2  -1  -1 8927.91  628.04
  -2  -1  -1 9202.08  629.34
  -2  -1  -1 9999.00  631.74
  -3  -1  -1   20.40    1.50
  -3  -1  -1   20.00    1.50
  -4  -1  -1 1292.67   85.09
   4   1   1 1243.58   85.09
  -6  -1  -1   64.49    4.80
  -6  -1  -1   64.59    4.60
  -7  -1  -1    1.50    0.70
  -7  -1  -1    1.00    0.50
  -6   2   1   18.90    2.00
  -6   2   1   14.20    1.80
  -6   2   1   21.90    1.70
  -6   2   1   19.60    1.90
  -5   2   1   31.80    2.80
  -5   2   1   31.50    2.90
  -5   2   1   38.90    2.60
  -5   2   1   35.60    2.70
  -5   2   1   31.80    3.00
  -4   2   1    0.10    0.80
  -4   2   1    0.80    0.60
  -4   2   1    0.30    0.50
  -4   2   1    0.40    0.70
  -4   2   1    0.20    0.70
   3  -2  -1  513.15   31.80
  -3   2   1  474.85   31.80
  -3   2   1  428.76   31.80
   2  -2  -1   39.70    2.80
  -2   2   1   39.50    2.80
   1  -2  -1  429.56   31.30
  -1   2   1  501.75   31.30
   0  -2  -1    7.20    0.60
   0   2   1    8.30    0.70
  -1  -2  -1  118.99    7.60
   1   2   1  105.49    7.60
  -2  -2  -1    6.70    0.70
   2   2   1    6.20    0.50
   2   2   1    5.90    0.80
  -3  -2  -1   18.60    1.30
   3   2   1   13.90    1.60
   3   2   1   15.10    1.20
  -4  -2  -1  206.68   12.50
   4   2   1  158.08   12.70
  -5  -2  -1   20.70    2.00
  -5  -2  -1   24.00    2.20
  -6  -2  -1    1.20    0.60
  -6   3   1   -0.10    0.80
  -6   3   1    1.10    0.50
  -6   3   1    0.10    0.60
  -6   3   1   -0.10    0.60
  -6   3   1    1.30    0.70
  -5   3   1    1.40    0.80
  -5   3   1    1.70    0.60
  -5   3   1    0.10    0.70
  -5   3   1   -0.30    0.90
  -5   3   1    1.30    0.90
  -4   3   1   29.10    2.50
  -4   3   1   32.00    2.60
  -4   3   1   28.10    2.70
  -4   3   1   36.10    2.40
  -4   3   1   30.30    2.60
   3  -3  -1  368.66   25.20
  -3   3   1  408.76   25.30
  -3   3   1  344.17   25.30
   2  -3  -1   33.50    2.30
  -2   3   1   29.40    2.30
  -2   3   1   31.20    2.30
  -1   3   1  892.31   59.89
   0  -3  -1   31.20    2.30
   0   3   1   34.60    2.40
   0   3   1   35.30    2.40
  -1  -3  -1   15.80    1.20
   1   3   1   14.40    1.30
  -2  -3  -1   28.10    1.90
   2   3   1   21.80    2.00
  -3  -3  -1   20.90    1.60
   3   3   1   17.10    1.80
   4   3   1    0.30    0.70
  -5  -3  -1   28.60    2.10
  -5  -3  -1   27.20    2.10
  -5  -3  -1   28.00    2.20
  -6  -3  -1    1.40    0.60
  -6  -3  -1    1.20    0.50
  -5   4   1    1.60    0.60
  -5   4   1    1.80    0.70
  -5   4   1    0.80    0.70
  -5   4   1    1.40    0.80
  -5   4   1    1.10    0.80
  -4   4   1    1.50    0.60
  -4   4   1    0.90    0.70
  -4   4   1    0.10    0.90
  -4   4   1    0.60    0.80
  -4   4   1    0.20    0.70
  -3   4   1   11.90    1.00
  -3   4   1    7.20    1.10
  -3   4   1    9.10    1.20
  -3   4   1   12.20    1.10
  -2   4   1    0.40    0.50
  -2   4   1   -0.10    0.40
  -1   4   1  270.67   17.40
  -1   4   1  241.48   17.30
   0   4   1  442.26   30.40
   0   4   1  460.55   30.40
   1   4   1    1.40    0.40
   1   4   1    1.80    0.50
   2   4   1    0.70    0.50
   3   4   1   15.10    1.60
  -4  -4  -1   16.20    1.30
  -4  -4  -1   14.50    1.20
  -4  -4  -1   14.20    1.40
  -4  -4  -1   15.60    1.40
   4   4   1   18.20    1.50
   4   4   1   12.60    1.80
  -5  -4  -1    5.80    0.60
  -5  -4  -1    6.20    0.70
  -5  -4  -1    5.10    0.70
  -5  -4  -1    6.40    0.90
   5   4   1    5.20    0.80
  -6  -4  -1   -0.30    0.60
  -6  -4  -1    0.20    0.50
  -6  -4  -1   -0.10    0.50
  -7  -4  -1    0.90    0.50
   5  -5  -1   27.60    2.50
  -5   5   1   34.70    2.30
  -5   5   1   31.10    2.40
  -4   5   1    2.70    1.00
  -4   5   1    1.90    0.80
  -3   5   1    6.20    1.00
  -2   5   1   24.10    2.10
   1  -5  -1    2.10    0.90
  -1   5   1    2.00    0.60
   0   5   1   41.50    3.10
   1   5   1   25.10    1.90
   1   5   1   22.80    2.00
   2   5   1    6.30    0.90
   2   5   1    5.90    0.80
  -3  -5  -1   12.30    1.20
  -3  -5  -1   10.80    1.00
  -3  -5  -1   11.40    1.10
  -3  -5  -1   10.90    1.10
  -3  -5  -1   11.80    1.10
   3   5   1   11.80    1.30
  -4  -5  -1   45.80    3.10
  -4  -5  -1   43.90    3.10
  -4  -5  -1   42.30    3.20
  -4  -5  -1   46.00    3.20
  -4  -5  -1   41.20    3.30
   4   5   1   43.30    3.30
  -5  -5  -1    3.10    0.50
  -5  -5  -1    1.80    0.70
  -5  -5  -1    1.70    0.80
  -5  -5  -1    3.80    0.50
  -5  -5  -1    2.30    0.60
   5   5   1    2.30    0.80
  -6  -5  -1    1.40    0.50
  -6  -5  -1    1.70    0.40
  -6  -5  -1    1.20    0.60
  -6  -5  -1    1.00    0.50
  -7  -5  -1   -0.40    0.40
  -7  -5  -1   -0.10    0.50
  -7  -5  -1    0.10    0.40
   4  -6  -1    3.90    0.90
   3  -6  -1    7.10    1.20
  -3   6   1    8.30    1.10
   2  -6  -1    4.30    1.10
  -2   6   1    5.50    0.90
   1  -6  -1    6.40    1.20
  -1   6   1    9.90    1.20
   0  -6  -1    1.10    0.90
   0  -6  -1    1.40    0.80
  -1  -6  -1   92.79    5.90
  -1  -6  -1   87.09    6.10
  -1  -6  -1   76.79    6.20
   1   6   1   88.09    6.20
  -2  -6  -1   47.30    3.30
  -2  -6  -1   48.40    3.60
  -2  -6  -1   49.80    3.40
  -2  -6  -1   45.60    3.40
  -2  -6  -1   46.00    3.70
   2   6   1   48.10    3.60
  -3  -6  -1   27.80    2.40
  -3  -6  -1   29.30    2.10
  -3  -6  -1   27.40    2.20
  -3  -6  -1   31.60    2.30
  -3  -6  -1   29.00    2.10
   3   6   1   25.30    2.40
  -4  -6  -1   -0.20    0.50
  -4  -6  -1    0.20    0.60
  -4  -6  -1    0.40    0.80
  -4  -6  -1    0.60    0.40
  -4  -6  -1   -0.20    0.50
   4   6   1   -0.10    0.80
  -5  -6  -1   47.80    3.70
  -5  -6  -1   48.00    3.50
  -5  -6  -1   52.29    3.50
  -5  -6  -1   46.20    3.40
  -5  -6  -1   47.80    3.40
  -6  -6  -1   10.10    1.00
  -6  -6  -1    8.80    0.90
  -6  -6  -1   11.40    1.00
  -6  -6  -1   10.10    0.90
   2  -7  -1   -0.40    0.80
   1  -7  -1   14.60    1.60
   0  -7  -1    2.50    1.00
  -1  -7  -1   23.40    2.50
  -1  -7  -1   27.20    2.30
   1   7   1   29.30    2.20
  -2  -7  -1   39.40    2.80
  -2  -7  -1   39.20    3.10
  -2  -7  -1   37.70    3.20
  -3  -7  -1   14.90    1.30
  -3  -7  -1   13.10    1.30
  -3  -7  -1   16.50    1.40
  -3  -7  -1   16.40    1.60
  -3  -7  -1   13.70    1.30
  -4  -7  -1   54.59    4.00
  -4  -7  -1   48.30    3.70
  -4  -7  -1   53.69    3.70
  -4  -7  -1   51.59    3.70
  -4  -7  -1   55.99    3.80
  -5  -7  -1  197.88   12.80
  -5  -7  -1  180.38   12.70
  -5  -7  -1  183.48   12.90
  -5  -7  -1  194.58   12.80
   0  -8  -1    0.20    0.70
   1   8   1    0.50    0.50
  -2  -8  -1    3.20    0.70
   2   8   1    3.30    0.60
  -3  -8  -1    1.50    0.40
  -3  -8  -1    2.40    0.70
   3   8   1    2.10    0.60
   4   8   1    9.30    0.90
   4   7  -2    1.50    0.60
  -4  -7   2    3.40    0.70
  -4  -7   2    2.20    0.40
  -4  -7   2    1.70    0.50
  -4  -7   2    1.60    0.50
   3   7  -2    3.40    0.60
  -3  -7   2    2.60    0.90
  -3  -7   2    2.60    0.60
   2   7  -2   28.80    2.20
  -2  -7   2   27.20    2.50
   1   7  -2    0.60    0.50
  -1  -7   2    0.60    0.90
   0   7  -2    0.10    0.50
   0  -7   2    0.10    0.90
  -1   7  -2    2.10    0.60
   1  -7   2    2.60    0.90
   2  -7   2    3.30    0.80
  -5  -6   2    0.80    0.40
  -5  -6   2    1.70    0.70
  -5  -6   2    0.50    0.60
  -5  -6   2    0.30    0.50
  -5  -6   2    1.20    0.50
   4   6  -2    1.90    0.60
  -4  -6   2    1.80    0.70
  -4  -6   2    2.70    0.50
  -4  -6   2    1.60    0.50
  -4  -6   2    2.50    0.50
  -4  -6   2    3.00    0.90
   3   6  -2   56.19    3.80
   3   6  -2   41.20    3.90
  -3  -6   2   54.79    3.70
  -3  -6   2   54.59    4.00
  -3  -6   2   54.09    3.80
  -3  -6   2   52.79    3.70
  -3  -6   2   53.99    3.70
   2   6  -2  145.89    9.40
   2   6  -2  122.29    9.50
  -2  -6   2  132.89    9.40
  -2  -6   2  140.19    9.30
  -2  -6   2  144.69    9.60
   1   6  -2  292.07   19.40
   1   6  -2  280.97   19.60
  -1  -6   2  292.27   19.30
  -1  -6   2  280.17   19.60
   0   6  -2  177.68   11.20
   0  -6   2  150.28   11.40
  -1   6  -2  411.36   26.30
   1  -6   2  367.26   26.50
   2  -6   2    4.80    1.10
   3  -6   2    6.90    1.10
  -6  -5   2   -0.20    0.40
  -6  -5   2   -0.60    0.50
  -6  -5   2    0.30    0.60
  -6  -5   2    0.00    0.40
  -5  -5   2    6.30    1.00
  -5  -5   2    5.80    0.70
  -5  -5   2    6.50    0.60
  -5  -5   2    6.40    0.90
  -5  -5   2    7.30    0.80
   4   5  -2   19.40    2.00
  -4  -5   2   22.50    1.80
  -4  -5   2   21.20    2.10
  -4  -5   2   22.20    1.90
  -4  -5   2   23.70    1.70
  -4  -5   2   21.90    1.80
   3   5  -2    6.10    1.00
  -3  -5   2    7.20    0.70
  -3  -5   2    5.40    0.70
  -3  -5   2    8.10    0.90
  -3  -5   2    7.50    0.70
  -3  -5   2    7.60    1.10
   2   5  -2  129.39    8.80
  -2  -5   2  124.59    8.70
  -2  -5   2  126.19    8.90
  -2  -5   2  130.59    8.60
  -2  -5   2  125.49    8.60
   1   5  -2   63.29    4.60
  -1  -5   2   63.89    4.30
  -1  -5   2   61.79    4.70
   0   5  -2  769.82   50.89
   0   5  -2  817.02   50.79
   0  -5   2  678.83   50.89
  -1   5  -2  601.24   39.70
   1  -5   2  578.44   39.90
   2  -5   2   62.89    4.70
  -3   5  -2   36.00    2.80
   3  -5   2   32.90    3.00
  -4   5  -2   15.40    1.70
   4  -5   2   15.20    1.70
   5  -5   2    0.10    0.70
  -6  -4   2   36.30    2.80
  -6  -4   2   33.60    2.80
  -6  -4   2   42.00    3.00
  -6  -4   2   43.80    2.90
  -5  -4   2   20.50    1.70
  -5  -4   2   22.70    1.80
  -5  -4   2   22.00    2.00
  -5  -4   2   22.60    1.80
  -5  -4   2   21.80    1.90
   4   4  -2  145.99   10.60
  -4  -4   2  151.48   10.40
  -4  -4   2  155.38   10.40
  -4  -4   2  154.88   10.50
  -4  -4   2  155.88   10.60
  -4  -4   2  157.18   10.40
   3   4  -2    3.70    0.70
  -3  -4   2    4.40    0.50
  -3  -4   2    3.60    0.70
  -3  -4   2    4.40    0.90
  -3  -4   2    4.10    0.60
  -3  -4   2    4.80    0.50
   2   4  -2  108.39    7.40
   2   4  -2  104.49    7.60
   1   4  -2  102.19    7.00
   1   4  -2   95.49    6.90
   0   4  -2   15.80    1.50
   0   4  -2   16.40    1.50
  -1   4  -2  108.59    6.80
  -1   4  -2   85.29    6.70
  -2   4  -2    1.40    0.50
   2  -4   2    1.80    0.90
  -3   4  -2   62.29    4.50
  -4   4  -2    2.00    0.90
  -4   4  -2    1.60    0.70
  -4   4  -2    1.50    0.60
  -4   4  -2    2.50    0.60
  -5   4  -2   14.00    1.40
  -5   4  -2   13.80    1.50
  -5   4  -2   15.30    1.40
  -5   4  -2   11.70    1.40
   5  -4   2   12.30    1.50
  -7  -3   2    0.80    0.50
  -7  -3   2    0.40    0.40
  -6  -3   2    3.60    0.60
  -6  -3   2    3.10    0.70
  -6  -3   2    3.80    0.80
  -5  -3   2  115.89    7.70
  -5  -3   2  108.49    7.70
  -5  -3   2  113.39    7.80
  -5  -3   2  114.09    7.90
   4   3  -2  201.28   15.80
  -4  -3   2  247.68   15.80
  -4  -3   2  253.87   15.70
  -4  -3   2  233.38   15.70
  -4  -3   2  226.48   15.80
   3   3  -2  191.48   11.80
   3   3  -2  153.98   12.10
   2   3  -2  247.98   15.70
   2   3  -2  215.38   15.90
   1   3  -2    3.80    0.60
   1   3  -2    2.40    0.60
   0   3  -2   46.70    3.40
   0   3  -2   48.30    3.40
  -1   3  -2    0.00    0.30
  -1   3  -2    0.00    0.20
  -1   3  -2   -0.20    0.40
  -2   3  -2    0.30    0.40
  -2   3  -2   -0.20    0.30
  -2   3  -2    0.50    0.40
  -3   3  -2   17.00    1.60
  -3   3  -2   18.80    1.60
  -4   3  -2    3.90    0.70
  -4   3  -2    3.80    0.70
  -4   3  -2    4.90    0.70
  -4   3  -2    3.30    0.90
  -4   3  -2    3.30    0.80
  -5   3  -2    5.30    0.70
  -5   3  -2    3.20    0.90
  -5   3  -2    4.80    1.10
  -5   3  -2    4.80    0.80
  -5   3  -2    4.60    0.80
  -6   3  -2   22.60    2.20
  -6   3  -2   26.90    2.10
  -6   3  -2   26.10    2.10
  -6   3  -2   25.70    2.20
  -7  -2   2    1.40    0.50
  -7  -2   2    1.10    0.40
  -6  -2   2    0.20    0.40
  -6  -2   2    0.50    0.50
  -6  -2   2    0.10    0.60
  -5  -2   2    0.10    0.50
  -5  -2   2    1.20    0.50
  -5  -2   2    1.60    0.70
   4   2  -2    0.10    0.80
   3   2  -2   13.10    1.60
   3   2  -2   16.00    1.30
   2   2  -2  298.07   20.50
   2   2  -2  349.77   20.60
   2   2  -2  269.27   20.80
   1   2  -2    0.60    0.10
   1   2  -2    0.30    0.40
   1   2  -2    0.70    0.30
   0   2  -2  125.79    8.80
   0   2  -2  130.99    8.70
   0   2  -2  131.09    8.80
  -1   2  -2    9.10    1.00
  -1   2  -2    9.60    0.80
  -1   2  -2    8.70    0.70
  -2   2  -2    6.80    0.70
  -2   2  -2    5.90    0.60
  -2   2  -2    5.10    0.70
  -3   2  -2  159.48   10.80
  -3   2  -2  152.38   10.70
  -3   2  -2  159.28   10.60
  -4   2  -2    6.70    0.80
  -4   2  -2    3.70    0.80
  -4   2  -2    8.40    1.10
  -4   2  -2    6.60    0.80
  -4   2  -2    6.10    1.00
  -5   2  -2   17.20    1.80
  -5   2  -2   20.40    1.60
  -5   2  -2   18.30    1.70
  -5   2  -2   18.00    1.80
  -6   2  -2    1.20    0.70
  -6   2  -2    1.40    0.90
  -6   2  -2    0.20    0.90
  -6   2  -2    0.10    0.70
  -6   2  -2    1.40    0.50
  -7   2  -2    5.70    0.70
  -7   2  -2    4.70    0.70
  -7  -1   2   65.19    4.60
  -7  -1   2   62.49    4.70
  -7  -1   2   67.19    4.60
  -6  -1   2    0.40    0.90
  -6  -1   2   -0.40    0.60
  -6  -1   2    0.20    0.50
  -5  -1   2    0.80    0.60
  -5  -1   2    0.90    0.50
  -5  -1   2   -0.20    0.40
  -5  -1   2    0.80    0.90
   4   1  -2   54.19    3.80
   3   1  -2    0.20    0.30
   2   1  -2    0.70    0.30
   2   1  -2    0.50    0.50
   2   1  -2    0.80    0.30
   1   1  -2  349.47   27.10
   1   1  -2  457.65   27.00
   1   1  -2  397.96   26.90
   0   1  -2 1103.99   82.29
   0   1  -2 1348.86   82.19
  -1   1  -2  271.27   18.50
  -1   1  -2  280.17   18.60
  -2   1  -2    0.20    0.20
  -2   1  -2    0.30    0.40
  -2   1  -2    0.30    0.30
  -3   1  -2  208.38   13.80
  -3   1  -2  196.38   13.60
  -4   1  -2    0.10    0.60
  -4   1  -2    0.70    0.40
  -5   1  -2   25.30    2.20
  -5   1  -2   25.60    2.10
  -5   1  -2   26.50    2.40
  -5   1  -2   27.70    2.00
  -5   1  -2   21.80    2.30
  -6   1  -2   -1.30    0.90
  -6   1  -2   -0.60    0.90
  -6   1  -2   -0.30    0.70
  -6   1  -2    0.00    0.80
  -6   1  -2    0.00    0.50
  -7   1  -2   44.10    3.20
  -7   1  -2   46.00    3.30
  -7   1  -2   47.00    3.40
  -7   0   2   25.20    1.90
  -7   0   2   24.90    2.10
  -6   0   2    1.00    0.90
  -6   0   2    1.70    0.70
  -6   0   2    2.40    1.00
  -6   0   2    1.00    0.60
  -6   0   2    0.80    0.50
  -5   0   2   11.40    1.20
  -5   0   2   12.50    1.20
  -5   0   2   11.20    1.20
  -5   0   2   11.20    1.50
  -5   0   2   11.80    1.40
   4   0  -2    0.90    0.50
  -4   0   2    1.70    0.50
   3   0  -2    1.60    0.40
  -3   0   2    1.70    0.40
   2   0  -2   63.89    4.40
  -2   0   2   66.19    4.50
   1   0  -2 2481.65  171.08
  -1   0   2 2619.94  171.28
   0   0  -2   41.10    2.50
   0   0  -2   33.30    2.60
  -1   0  -2  361.16   23.30
  -1   0  -2  333.17   23.30
  -2   0  -2   93.49    7.50
  -2   0  -2  121.89    7.40
  -2   0  -2  114.39    7.50
  -3   0  -2   87.39    5.50
  -3   0  -2   70.99    5.40
  -3   0  -2   79.39    5.40
  -4   0  -2  155.28   10.40
  -4   0  -2  148.89   10.40
  -5   0  -2   15.70    1.50
  -5   0  -2   14.00    1.50
  -5   0  -2   16.30    1.50
  -5   0  -2   15.30    1.30
  -5   0  -2   14.10    1.50
  -6   0  -2   13.70    1.70
  -6   0  -2   17.70    1.80
  -6   0  -2   17.60    1.70
  -6   0  -2   17.80    1.90
  -6   0  -2   19.30    1.50
  -7   0  -2    1.90    0.90
  -7   0  -2    2.00    0.60
  -7   0  -2    2.60    0.70
  -7   1   2   -0.10    0.60
  -7   1   2    0.20    0.50
  -7   1   2    0.60    0.50
  -7   1   2    0.70    0.40
  -6   1   2   -0.60    0.60
  -6   1   2    0.10    0.90
  -6   1   2   -1.60    0.90
  -6   1   2   -0.70    0.70
  -5   1   2   15.10    1.70
  -5   1   2   14.30    1.20
  -5   1   2   13.70    1.40
  -5   1   2   13.50    1.40
  -5   1   2   13.10    1.50
   4  -1  -2    1.30    0.60
  -4   1   2    1.90    0.60
   3  -1  -2   49.60    3.50
  -3   1   2   50.19    3.60
   2  -1  -2  106.99    7.50
  -2   1   2  113.19    7.50
   1  -1  -2  638.44   45.00
  -1   1   2  702.83   45.00
   0  -1  -2 1263.67   89.39
   0   1   2 1403.66   89.49
  -1  -1  -2   22.00    1.50
  -2  -1  -2 1812.82  110.79
  -2  -1  -2 1604.04  110.69
  -2  -1  -2 1532.75  110.49
  -3  -1  -2  143.49    9.40
  -3  -1  -2  142.59    9.30
  -3  -1  -2  128.89    9.40
  -4  -1  -2 3482.15  234.08
   5   1   2  114.79    8.10
  -6  -1  -2  355.76   22.50
  -6  -1  -2  317.37   22.90
  -6  -1  -2  321.17   22.60
  -7  -1  -2   42.50    3.20
  -6   2   2   12.80    1.30
  -6   2   2   12.30    1.20
  -6   2   2    8.80    1.10
  -6   2   2    8.80    1.30
  -5   2   2    1.50    0.90
  -5   2   2    2.40    0.80
  -5   2   2    2.70    1.00
  -5   2   2    3.60    0.70
  -5   2   2    4.00    0.90
  -4   2   2   72.89    5.40
  -4   2   2   69.69    5.40
  -4   2   2   70.09    5.50
  -4   2   2   88.69    5.40
  -4   2   2   81.19    5.30
  -4   2   2   75.89    5.60
   3  -2  -2    6.80    0.80
  -3   2   2    8.80    0.90
  -3   2   2    7.00    0.90
   2  -2  -2   85.19    5.80
  -2   2   2   82.69    5.80
   1  -2  -2    3.70    0.40
  -1   2   2    3.60    0.50
   0  -2  -2  965.10   69.49
   0   2   2 1111.19   69.79
  -1  -2  -2  179.78   12.40
  -1  -2  -2  178.08   12.50
   1   2   2  198.68   12.50
  -2  -2  -2  171.58   11.20
  -2  -2  -2  162.48   11.30
  -3  -2  -2  980.10   59.19
   3   2   2  782.32   59.29
  -4  -2  -2  739.33   43.10
   4   2   2  540.55   43.20
  -6   3   2   -0.10    0.70
  -6   3   2    1.00    0.50
  -6   3   2    1.20    0.60
  -6   3   2    0.10    0.60
  -5   3   2    1.00    0.90
  -5   3   2    1.30    0.60
  -5   3   2    0.60    0.90
  -5   3   2    1.00    0.80
  -5   3   2   -0.20    0.80
  -4   3   2    5.80    0.90
  -4   3   2    6.10    0.80
  -4   3   2    3.40    1.00
  -4   3   2    5.30    1.00
  -4   3   2    6.00    0.90
   3  -3  -2   41.40    3.40
  -3   3   2   48.40    3.90
  -3   3   2   49.00    3.40
   2  -3  -2   43.40    3.10
  -2   3   2   46.50    3.10
  -2   3   2   41.40    3.10
   1  -3  -2 2895.31  188.48
  -1   3   2 2731.13  188.88
   0  -3  -2   -0.10    0.20
   0  -3  -2    0.30    0.30
   0   3   2    0.30    0.30
  -1  -3  -2 2746.93  194.68
   1   3   2 3065.19  195.08
  -2  -3  -2  363.06   22.70
   2   3   2  309.97   22.70
  -3  -3  -2  238.78   14.20
   3   3   2  180.28   14.30
  -4  -3  -2  193.38   13.20
  -5  -3  -2    0.60    0.40
  -5  -3  -2    0.10    0.50
  -5  -3  -2    0.80    0.50
  -5   4   2    1.60    0.60
  -5   4   2    0.40    0.80
  -5   4   2    1.00    0.60
  -5   4   2    1.50    0.80
  -5   4   2    0.60    0.70
  -4   4   2    1.80    0.70
  -4   4   2    1.00    0.70
  -4   4   2    1.20    0.60
  -4   4   2    0.20    0.80
  -4   4   2    0.50    0.90
  -3   4   2   60.89    3.80
  -3   4   2   48.50    3.90
  -3   4   2   50.59    4.00
  -3   4   2   51.19    3.80
  -2   4   2   24.00    2.00
  -2   4   2   28.70    2.10
  -1   4   2    1.50    0.40
  -1   4   2    1.50    0.40
   0   4   2  392.96   27.60
   0   4   2  426.26   27.60
   1   4   2  770.42   51.79
  -2  -4  -2   34.20    2.50
   2   4   2   33.50    2.50
  -3  -4  -2  107.19    6.40
   3   4   2   77.09    6.40
  -4  -4  -2    8.30    1.30
  -4  -4  -2    7.30    1.20
  -5  -4  -2    1.50    0.50
  -5  -4  -2    1.60    0.50
  -5  -4  -2    2.50    0.70
  -5  -4  -2    1.90    0.60
  -6  -4  -2    8.90    1.00
  -6  -4  -2    8.90    0.90
  -6  -4  -2    9.00    0.90
   5  -5  -2   19.30    2.00
  -5   5   2   25.00    1.90
  -5   5   2   24.90    1.80
  -4   5   2   17.00    1.70
  -4   5   2   16.20    1.50
  -4   5   2   11.40    1.40
  -3   5   2   57.99    4.30
  -2   5   2   30.80    2.50
   1  -5  -2   62.69    4.90
   1  -5  -2   74.79    5.10
  -1   5   2   69.59    4.80
   0   5   2    5.90    0.80
   0   5   2    4.50    0.60
   1   5   2    0.60    0.50
   1   5   2    0.50    0.40
   2   5   2  206.08   13.00
   2   5   2  176.38   13.10
  -3  -5  -2   36.90    3.30
  -3  -5  -2   43.90    3.20
  -3  -5  -2   42.90    3.10
  -3  -5  -2   44.40    3.10
  -3  -5  -2   43.20    3.10
   3   5   2   48.60    3.20
  -4  -5  -2    0.80    0.50
  -4  -5  -2    1.70    0.50
  -4  -5  -2    1.40    0.70
  -4  -5  -2    1.30    0.50
  -4  -5  -2    1.60    0.70
   4   5   2    2.10    0.70
  -5  -5  -2    1.00    0.60
  -5  -5  -2    1.30    0.60
  -5  -5  -2    2.00    0.50
  -5  -5  -2    1.50    0.50
  -5  -5  -2    1.00    0.80
   5   5   2    1.80    0.70
  -6  -5  -2    7.60    1.00
  -6  -5  -2    8.40    0.80
  -6  -5  -2    7.90    0.80
  -6  -5  -2    7.30    0.90
  -7  -5  -2    1.50    0.50
  -7  -5  -2    1.80    0.50
  -7  -5  -2    1.10    0.50
   4  -6  -2   63.99    4.60
   3  -6  -2   55.29    4.50
  -3   6   2   61.69    4.30
   2  -6  -2   41.30    3.50
  -2   6   2   42.80    3.30
   1  -6  -2   20.80    1.90
   1  -6  -2   19.20    2.00
  -1   6   2   22.10    1.90
   0  -6  -2   27.20    2.30
   0  -6  -2   26.20    2.50
  -1  -6  -2    2.10    0.50
  -1  -6  -2    2.50    0.90
  -2  -6  -2   29.10    2.20
  -2  -6  -2   29.00    2.10
  -2  -6  -2   26.90    2.10
  -2  -6  -2   26.70    2.40
   2   6   2   28.70    2.30
  -3  -6  -2   14.70    1.30
  -3  -6  -2   15.10    1.30
  -3  -6  -2   12.10    1.20
  -3  -6  -2   14.40    1.50
  -3  -6  -2   13.30    1.20
   3   6   2   12.80    1.50
  -4  -6  -2   29.20    2.60
  -4  -6  -2   29.90    2.40
  -4  -6  -2   31.80    2.30
  -4  -6  -2   30.40    2.40
  -4  -6  -2   33.50    2.30
   4   6   2   28.20    2.50
  -5  -6  -2    3.10    0.90
  -5  -6  -2    3.20    0.50
  -5  -6  -2    2.60    0.50
  -5  -6  -2    1.10    0.70
  -5  -6  -2    2.60    0.70
  -6  -6  -2    1.90    0.40
  -6  -6  -2    1.60    0.60
  -6  -6  -2    1.80    0.60
  -6  -6  -2    2.90    0.60
   2  -7  -2    5.30    1.10
  -2   7   2    7.30    0.90
   1  -7  -2    2.30    1.00
   0  -7  -2    3.80    1.10
   0  -7  -2    4.80    0.90
  -1  -7  -2    0.00    0.80
  -2  -7  -2    5.10    0.60
  -2  -7  -2    4.20    1.00
  -3  -7  -2    0.60    0.50
  -3  -7  -2    0.30    0.90
  -3  -7  -2    0.30    0.50
  -3  -7  -2    0.30    0.40
  -3  -7  -2    0.00    0.60
  -4  -7  -2   30.60    2.60
  -4  -7  -2   28.70    2.20
  -4  -7  -2   30.90    2.30
  -4  -7  -2   31.80    2.40
  -4  -7  -2   30.80    2.30
  -5  -7  -2   -0.70    0.50
  -5  -7  -2   -0.40    0.40
  -5  -7  -2   -0.30    0.50
  -5  -7  -2   -0.10    0.70
  -5  -7  -2    0.60    0.40
  -1  -8  -2    1.90    0.70
   1   8   2    1.60    0.50
  -2  -8  -2    0.20    0.70
   2   8   2   -0.20    0.60
  -3  -8  -2    5.40    0.60
  -3  -8  -2    7.10    0.90
  -4  -8  -2   -0.30    0.40
  -4  -8  -2    0.00    0.40
  -4  -8  -2   -0.10    0.40
  -4  -8  -2   -0.30    0.60
   3   7  -3    0.10    0.50
   3   7  -3    0.10    0.50
  -3  -7   3    0.30    0.70
   2   7  -3    0.50    0.50
   2   7  -3    0.50    0.50
  -2  -7   3    2.00    0.80
   1   7  -3   45.90    3.30
  -1  -7   3   45.70    3.60
   0   7  -3    8.70    0.90
   0  -7   3    8.90    1.20
  -1   7  -3   17.20    1.40
   1  -7   3   12.20    1.40
   2  -7   3    0.30    0.60
  -5  -6   3   20.80    1.60
  -5  -6   3   21.60    1.60
  -5  -6   3   19.20    1.70
  -5  -6   3   20.60    1.80
  -4  -6   3    9.00    0.80
  -4  -6   3    7.60    1.10
  -4  -6   3    7.00    0.90
  -4  -6   3    8.20    0.80
   3   6  -3    0.30    0.50
  -3  -6   3    0.00    0.40
  -3  -6   3    0.00    0.40
  -3  -6   3   -0.70    0.50
  -3  -6   3    1.50    0.80
   2   6  -3   18.50    2.00
   2   6  -3   21.10    1.80
  -2  -6   3   23.30    2.20
  -2  -6   3   22.60    1.60
   1   6  -3    4.20    0.90
   1   6  -3    5.30    0.70
  -1  -6   3    5.30    1.10
   0   6  -3    9.60    1.00
   0  -6   3   11.70    1.40
  -1   6  -3   35.00    2.50
   1  -6   3   28.90    2.80
   2  -6   3    1.20    0.90
   3  -6   3   16.70    1.80
  -6  -5   3   -0.30    0.30
  -6  -5   3    0.30    0.40
  -6  -5   3    0.20    0.40
  -6  -5   3   -0.10    0.50
  -5  -5   3    1.00    0.50
  -5  -5   3    1.00    0.60
  -5  -5   3    1.60    0.50
  -5  -5   3    1.20    0.60
  -4  -5   3    0.20    0.80
  -4  -5   3   -0.50    0.40
  -4  -5   3    0.20    0.40
  -4  -5   3    0.00    0.50
  -4  -5   3   -0.70    0.60
   3   5  -3    1.10    0.70
   3   5  -3    1.90    0.60
  -3  -5   3    2.20    0.60
  -3  -5   3    1.40    0.50
  -3  -5   3    1.90    0.80
  -3  -5   3    2.00    0.40
  -3  -5   3    1.70    0.40
   2   5  -3   43.50    3.00
   2   5  -3   37.00    3.10
  -2  -5   3   41.20    2.90
  -2  -5   3   38.10    3.20
  -2  -5   3   41.60    2.80
   1   5  -3   35.00    2.90
   1   5  -3   38.90    2.70
  -1  -5   3   38.10    2.60
  -1  -5   3   34.60    3.00
   0   5  -3  232.58   15.80
   0   5  -3  252.67   15.70
   0  -5   3  206.58   15.80
  -1   5  -3  341.27   21.50
   1  -5   3  293.37   21.60
  -2   5  -3  490.15   31.00
   2  -5   3  429.26   31.20
  -3   5  -3  705.83   46.90
   3  -5   3  687.93   47.00
  -4   5  -3    7.80    0.90
   4  -5   3    6.20    1.10
  -6  -4   3    3.10    0.50
  -6  -4   3    2.60    0.60
  -6  -4   3    3.50    0.70
  -6  -4   3    1.90    0.50
  -5  -4   3    9.00    0.90
  -5  -4   3   11.40    1.00
  -5  -4   3   13.20    1.30
  -5  -4   3   11.20    1.10
   4   4  -3   19.10    2.00
  -4  -4   3   24.20    1.90
  -4  -4   3   25.90    1.90
  -4  -4   3   24.60    1.80
  -4  -4   3   24.80    2.00
  -4  -4   3   27.50    2.20
   3   4  -3    0.90    0.60
  -3  -4   3    0.80    0.50
  -3  -4   3    0.80    0.70
  -3  -4   3    0.10    0.40
  -3  -4   3    0.60    0.40
  -3  -4   3    0.90    0.40
   2   4  -3   32.40    2.50
   1   4  -3  129.99    8.70
   1   4  -3  116.19    8.50
   0   4  -3    0.90    0.60
   0   4  -3    2.20    0.60
  -1   4  -3   87.69    5.90
  -1   4  -3   76.99    5.80
  -2   4  -3  462.45   30.40
  -2   4  -3  429.06   30.40
   2  -4   3  463.35   30.50
  -3   4  -3  157.28   10.60
   3  -4   3  151.18   10.70
  -4   4  -3  160.68   10.20
  -4   4  -3  126.69   10.30
  -4   4  -3  167.28   10.40
  -4   4  -3  154.38   10.20
   4  -4   3  140.39   10.40
  -5   4  -3   63.69    4.50
  -5   4  -3   63.79    4.30
  -5   4  -3   64.79    4.30
   5  -4   3   53.29    4.50
  -6  -3   3    0.10    0.50
  -6  -3   3    0.30    0.40
  -6  -3   3   -0.10    0.60
  -5  -3   3    9.60    1.00
  -5  -3   3   11.30    1.20
  -5  -3   3    8.00    0.90
  -5  -3   3    9.70    0.90
  -4  -3   3    9.50    0.80
  -4  -3   3   10.80    1.00
  -4  -3   3   11.40    1.20
  -4  -3   3    7.60    0.90
  -4  -3   3    8.20    0.80
   3   3  -3  335.47   21.80
   3   3  -3  306.87   22.10
   2   3  -3  475.15   35.20
   2   3  -3  564.74   35.10
   1   3  -3  327.47   21.90
   1   3  -3  319.67   22.00
   0   3  -3  774.22   48.80
   0   3  -3  674.23   48.70
  -1   3  -3   27.10    2.30
  -1   3  -3   34.40    2.30
  -1   3  -3   28.10    2.10
  -2   3  -3  193.88   12.10
  -2   3  -3  150.18   11.90
  -2   3  -3  183.18   11.90
  -3   3  -3   20.80    2.00
  -3   3  -3   17.90    1.80
  -3   3  -3   15.70    1.60
  -4   3  -3   17.00    1.80
  -4   3  -3   16.90    1.50
  -4   3  -3   17.10    1.40
  -4   3  -3   16.40    1.60
  -4   3  -3   15.90    1.70
  -5   3  -3    4.80    0.90
  -5   3  -3    7.60    1.10
  -5   3  -3    6.00    0.80
  -5   3  -3    6.80    0.90
  -6   3  -3    3.50    0.60
  -6   3  -3    2.60    0.70
  -6   3  -3    4.20    0.80
   6  -3   3    2.90    0.80
  -7  -2   3    0.00    0.40
  -7  -2   3   -0.30    0.30
  -6  -2   3    0.50    0.60
  -6  -2   3    0.30    0.40
  -6  -2   3   -0.20    0.50
  -5  -2   3   32.40    2.70
  -5  -2   3   35.30    2.60
  -5  -2   3   35.90    2.60
  -4  -2   3   14.80    1.20
  -4  -2   3   13.80    1.30
  -4  -2   3   13.60    1.30
  -4  -2   3   13.00    1.30
   3   2  -3    7.30    1.20
   3   2  -3    7.70    0.90
   2   2  -3   15.80    1.20
   2   2  -3   12.90    1.00
   2   2  -3   12.00    1.50
   1   2  -3  183.08   14.50
   1   2  -3  219.98   14.30
   1   2  -3  234.58   14.40
   0   2  -3  154.58   11.30
   0   2  -3  171.68   11.10
   0   2  -3  170.48   11.30
  -1   2  -3   27.70    2.20
  -1   2  -3   31.60    2.20
  -1   2  -3   27.80    2.00
  -2   2  -3    0.20    0.50
  -2   2  -3   -0.10    0.20
  -2   2  -3    0.10    0.30
  -3   2  -3   41.90    2.80
  -3   2  -3   39.70    2.90
  -3   2  -3   36.50    2.90
  -4   2  -3    7.30    0.70
  -4   2  -3    5.10    0.90
  -4   2  -3    7.30    1.00
  -4   2  -3    6.10    0.70
  -4   2  -3    7.40    0.80
  -5   2  -3    0.00    0.60
  -5   2  -3   -0.20    0.60
  -5   2  -3    0.20    0.90
  -5   2  -3   -0.70    0.70
  -5   2  -3    0.00    0.50
  -6   2  -3   10.90    1.10
  -6   2  -3   10.70    1.40
  -6   2  -3    9.50    1.30
  -6   2  -3   13.60    1.20
  -6   2  -3   12.40    1.20
  -7   2  -3    0.40    0.50
  -7   2  -3    0.30    0.50
  -7  -1   3   42.00    3.10
  -7  -1   3   40.10    2.90
  -7  -1   3   42.60    3.00
  -6  -1   3    9.00    1.20
  -6  -1   3    8.10    0.90
  -6  -1   3    7.60    1.00
  -5  -1   3   78.59    5.80
  -5  -1   3   84.99    5.70
  -5  -1   3   84.89    6.00
  -5  -1   3   79.69    5.60
   4   1  -3   42.20    3.00
   3   1  -3    8.80    1.30
   3   1  -3   10.40    0.80
   2   1  -3    7.30    0.70
   2   1  -3    6.80    1.00
   2   1  -3    8.00    0.80
   1   1  -3   12.40    1.30
   1   1  -3   13.90    1.00
   1   1  -3   16.80    1.20
   0   1  -3 1609.44  107.69
   0   1  -3 1602.04  107.79
  -1   1  -3  234.68   16.50
  -1   1  -3  256.97   16.40
  -1   1  -3  240.08   16.40
  -2   1  -3  250.97   18.10
  -2   1  -3  248.38   18.20
  -2   1  -3  310.07   18.20
  -3   1  -3   14.80    1.20
  -3   1  -3   16.60    1.30
  -4   1  -3   66.79    4.60
  -4   1  -3   70.59    4.80
  -4   1  -3   63.59    4.70
  -5   1  -3    1.40    0.50
  -5   1  -3    1.20    0.80
  -5   1  -3    1.20    0.80
  -5   1  -3    2.30    0.70
  -5   1  -3    0.70    0.70
  -6   1  -3    7.50    1.00
  -6   1  -3    8.40    0.90
  -6   1  -3    9.50    1.30
  -6   1  -3    8.10    1.00
  -6   1  -3    6.60    1.20
  -7   1  -3    3.80    0.70
  -7   1  -3    3.30    0.70
  -7   1  -3    3.80    0.80
  -7   0   3   33.10    2.40
  -7   0   3   33.10    2.50
  -6   0   3   28.60    2.20
  -6   0   3   24.90    2.50
  -6   0   3   26.20    2.00
  -5   0   3  294.27   19.10
  -5   0   3  274.07   19.20
  -5   0   3  283.37   19.30
  -5   0   3  285.57   19.30
  -5   0   3  277.67   19.20
   4   0  -3    2.10    0.50
   3   0  -3  146.49   10.10
  -3   0   3  152.38   10.20
   2   0  -3  197.78   13.70
  -2   0   3  207.98   13.70
   1   0  -3  681.73   47.20
  -1   0   3  726.63   47.40
   0   0  -3   68.89    4.20
   0   0  -3   54.19    4.20
  -1   0  -3  426.66   30.80
  -1   0  -3  490.95   30.80
  -2   0  -3  125.99    8.80
  -2   0  -3  120.99    8.90
  -2   0  -3  144.79    8.90
  -3   0  -3   30.60    2.40
  -3   0  -3   32.50    2.20
  -4   0  -3    6.10    0.70
  -4   0  -3    4.70    0.50
  -4   0  -3    6.00    0.70
  -5   0  -3    9.10    0.90
  -5   0  -3    8.30    1.10
  -5   0  -3    9.30    1.00
  -5   0  -3   11.00    1.20
  -6   0  -3    0.60    0.70
  -6   0  -3    0.30    0.90
  -6   0  -3    1.20    0.70
  -6   0  -3    0.70    0.80
  -7   0  -3   -0.70    0.60
  -7   0  -3    0.00    0.50
  -6   1   3    2.80    0.90
  -6   1   3    3.40    0.50
  -6   1   3    2.20    0.70
  -6   1   3    2.70    1.00
  -6   1   3    4.30    0.70
  -5   1   3    0.50    0.90
  -5   1   3    0.50    1.00
  -5   1   3    0.50    0.80
  -5   1   3   -0.10    0.60
  -5   1   3   -0.20    0.50
  -4   1   3    0.40    0.50
  -4   1   3    1.30    0.80
  -4   1   3    1.40    0.60
  -4   1   3    0.90    0.70
  -4   1   3   -0.40    0.80
   3  -1  -3    1.00    0.40
  -3   1   3    1.10    0.40
   2  -1  -3   45.10    3.20
  -2   1   3   46.50    3.20
   1  -1  -3    9.10    0.80
  -1   1   3    9.50    0.80
   0  -1  -3  889.81   60.49
   0   1   3  911.91   60.49
  -1  -1  -3  242.28   16.20
  -1  -1  -3  241.18   16.30
  -2  -1  -3   35.60    2.60
  -2  -1  -3   35.40    2.40
  -3  -1  -3   98.49    6.80
  -3  -1  -3  102.59    6.70
  -3  -1  -3   97.49    6.90
  -4  -1  -3  223.38   14.90
  -4  -1  -3  219.68   15.00
  -5  -1  -3    9.20    1.00
  -6  -1  -3  526.05   35.90
  -6  -1  -3  540.95   35.80
  -6  -1  -3  528.15   35.80
  -7  -1  -3   24.60    2.10
  -6   2   3   10.70    1.40
  -6   2   3   11.00    1.20
  -6   2   3   16.60    1.30
  -6   2   3   13.80    1.30
  -5   2   3    3.40    1.10
  -5   2   3    4.30    0.80
  -5   2   3    3.30    0.90
  -5   2   3    2.30    1.00
  -4   2   3    4.10    1.00
  -4   2   3    4.50    0.80
  -4   2   3    5.30    0.70
  -4   2   3    2.30    0.70
  -4   2   3    5.50    0.80
  -4   2   3    3.00    0.90
   3  -2  -3   -0.60    0.50
  -3   2   3    0.30    0.50
  -3   2   3    0.10    0.30
   2  -2  -3    7.50    0.80
  -2   2   3    7.00    0.80
   1  -2  -3   38.40    2.70
  -1   2   3   38.50    2.70
   0  -2  -3  244.68   16.80
   0   2   3  256.77   16.90
  -1  -2  -3   87.49    6.40
  -1  -2  -3   91.09    6.30
   1   2   3  103.79    6.40
  -2  -2  -3   25.20    1.60
  -2  -2  -3   21.70    1.80
  -3  -2  -3    3.20    0.30
  -3  -2  -3    3.50    0.60
   3   2   3    2.10    0.60
  -4  -2  -3  117.29    8.10
  -6   3   3    0.00    0.70
  -6   3   3    0.50    0.60
  -6   3   3    0.20    0.40
  -6   3   3   -0.40    0.60
  -5   3   3    9.90    1.20
  -5   3   3   10.80    1.20
  -5   3   3   12.20    1.20
  -5   3   3    7.10    1.10
  -5   3   3    5.80    1.20
   4  -3  -3   14.40    1.40
  -4   3   3   16.30    1.50
  -4   3   3   13.20    1.40
  -4   3   3   11.70    1.40
  -4   3   3   15.00    1.50
  -4   3   3   14.00    1.60
  -3   3   3    1.20    0.70
  -3   3   3    0.60    0.60
  -3   3   3    0.60    0.60
  -3   3   3    1.30    0.50
   2  -3  -3  165.58   11.10
  -2   3   3  149.49   11.10
  -2   3   3  176.58   11.10
   1  -3  -3    9.40    0.90
  -1   3   3    9.10    0.80
   0  -3  -3   12.10    0.90
   0  -3  -3   13.20    1.00
   0   3   3   11.50    1.00
  -1  -3  -3  535.25   37.50
   1   3   3  580.14   37.50
  -2  -3  -3    9.10    1.00
   2   3   3    9.60    0.90
  -3  -3  -3  140.69    9.60
  -4  -3  -3  113.69    7.90
  -5  -3  -3    2.30    0.50
  -5  -3  -3    1.60    0.70
  -5  -3  -3    2.30    0.50
  -5  -3  -3    3.10    0.60
  -5   4   3   -0.20    0.80
  -5   4   3   -0.10    0.70
  -5   4   3    0.70    0.50
  -5   4   3    0.20    0.60
  -5   4   3    0.50    0.70
  -4   4   3    6.60    1.10
  -4   4   3    8.40    0.90
  -4   4   3    9.10    1.10
  -4   4   3    6.60    1.10
  -4   4   3    6.80    1.00
   3  -4  -3    3.80    0.80
  -3   4   3    4.40    0.70
  -3   4   3    2.20    0.80
  -3   4   3    3.20    0.70
  -3   4   3    3.20    0.80
  -2   4   3   18.20    1.60
  -1   4   3    9.00    0.80
  -1   4   3    7.10    0.80
   0   4   3    1.70    0.40
  -1  -4  -3  407.56   27.10
   1   4   3  396.56   27.10
  -2  -4  -3   61.09    4.30
  -3  -4  -3  666.13   44.80
  -4  -4  -3    6.60    1.00
  -5  -4  -3   94.29    6.60
  -5  -4  -3   97.89    6.70
  -5  -4  -3   99.29    6.60
  -5  -4  -3   96.49    6.60
  -5  -4  -3   93.29    6.70
  -6  -4  -3    5.20    0.70
  -6  -4  -3    4.40    0.60
  -6  -4  -3    3.40    0.70
  -4   5   3    3.20    0.80
  -4   5   3    3.60    0.90
  -4   5   3    3.40    0.90
  -3   5   3    3.80    1.10
  -3   5   3    3.40    0.90
   2  -5  -3    7.30    1.10
  -2   5   3   11.00    1.20
   1  -5  -3    7.90    1.00
  -1   5   3    8.00    0.90
   0   5   3   13.00    1.20
   0   5   3   13.70    1.20
   1   5   3   27.60    2.30
   1   5   3   33.80    2.30
  -3  -5  -3  163.18   12.00
  -3  -5  -3  176.88   11.80
  -3  -5  -3  178.48   11.80
  -3  -5  -3  177.58   11.90
  -3  -5  -3  176.88   11.90
  -4  -5  -3   24.10    1.80
  -4  -5  -3   23.10    1.90
  -4  -5  -3   22.20    1.80
  -4  -5  -3   20.60    2.00
  -4  -5  -3   22.00    1.90
  -5  -5  -3    4.30    0.60
  -5  -5  -3    3.60    0.70
  -5  -5  -3    3.20    0.60
  -5  -5  -3    3.90    0.80
  -5  -5  -3    3.30    0.70
   5   5   3    3.10    0.80
  -6  -5  -3    0.30    0.50
  -6  -5  -3    0.60    0.50
  -6  -5  -3    0.10    0.60
  -6  -5  -3    0.80    0.60
  -7  -5  -3    0.70    0.50
   3  -6  -3    5.60    1.10
  -3   6   3    6.70    1.00
   2  -6  -3   59.89    4.60
   2  -6  -3   56.69    4.60
  -2   6   3   62.29    4.40
   1  -6  -3   97.29    7.10
   1  -6  -3   97.39    7.20
  -1   6   3  108.59    7.10
   0  -6  -3   11.30    1.30
   0   6   3   10.00    1.10
  -1  -6  -3   -1.00    0.80
  -1  -6  -3   -0.20    0.40
  -2  -6  -3   33.50    2.50
  -2  -6  -3   30.20    2.70
  -2  -6  -3   32.50    2.60
  -2  -6  -3   34.10    2.40
   2   6   3   36.50    2.70
  -3  -6  -3    3.40    0.60
  -3  -6  -3    3.60    0.90
  -3  -6  -3    2.30    0.50
  -3  -6  -3    1.80    0.70
  -3  -6  -3    2.20    0.50
   3   6   3    3.50    0.80
  -4  -6  -3   21.90    1.80
  -4  -6  -3   20.90    2.10
  -4  -6  -3   22.60    1.90
  -4  -6  -3   21.60    1.70
  -4  -6  -3   21.60    1.90
   4   6   3   19.50    2.00
  -5  -6  -3   -0.10    0.60
  -5  -6  -3   -0.80    0.70
  -5  -6  -3   -0.60    0.60
  -5  -6  -3   -0.30    0.50
  -5  -6  -3   -0.50    0.50
  -6  -6  -3    5.30    0.60
  -6  -6  -3    6.00    0.60
  -6  -6  -3    5.80    0.70
  -6  -6  -3    5.00    0.80
  -6  -6  -3    4.80    0.70
   2  -7  -3   28.10    2.60
  -2   7   3   34.80    2.50
   1  -7  -3    4.30    0.90
  -1   7   3    5.80    0.90
   0  -7  -3   26.10    2.30
  -1  -7  -3    5.40    1.10
  -2  -7  -3   14.80    1.30
  -2  -7  -3   16.50    1.70
  -2  -7  -3   14.40    1.30
  -3  -7  -3   21.00    1.90
  -3  -7  -3   19.40    2.10
  -3  -7  -3   21.30    1.80
  -3  -7  -3   21.60    1.70
  -3  -7  -3   21.60    1.70
  -4  -7  -3    1.00    0.50
  -4  -7  -3    0.10    0.70
  -4  -7  -3    1.30    0.90
  -4  -7  -3    0.40    0.60
  -4  -7  -3    1.20    0.50
  -5  -7  -3   15.30    1.30
  -5  -7  -3   16.40    1.50
  -5  -7  -3   18.10    1.70
  -5  -7  -3   13.50    1.30
  -5  -7  -3   14.80    1.30
   0  -8  -3   -0.30    0.60
  -1  -8  -3    7.30    1.00
  -2  -8  -3    3.40    0.80
   2   8   3    1.40    0.60
  -3  -8  -3   13.60    1.30
  -3  -8  -3   14.70    1.40
  -4  -8  -3    1.20    0.40
  -4  -8  -3    2.10    0.50
  -4  -8  -3    2.20    0.60
  -4  -8  -3    1.90    0.70
   3   7  -4    5.30    0.70
   3   7  -4    4.20    0.60
  -3  -7   4    5.70    0.80
   2   7  -4    3.10    0.60
   2   7  -4    3.50    0.60
  -2  -7   4    4.30    0.80
   1   7  -4   16.70    1.50
  -1  -7   4   19.60    1.80
   0   7  -4    1.50    0.50
   0  -7   4    2.50    0.80
  -1   7  -4    2.90    0.60
   1  -7   4    2.90    0.70
   4   6  -4    3.70    0.70
  -4  -6   4    3.80    0.50
  -4  -6   4    4.10    0.50
  -4  -6   4    4.30    0.80
  -4  -6   4    3.20    0.60
   3   6  -4   21.80    1.90
  -3  -6   4   23.00    1.70
  -3  -6   4   25.00    2.20
   2   6  -4   -0.50    0.50
  -2  -6   4   -0.30    0.80
   1   6  -4    0.30    0.50
   1   6  -4    0.00    0.50
  -1  -6   4    0.60    0.90
   0   6  -4    5.30    0.80
   0  -6   4    5.00    1.10
  -1   6  -4   17.00    1.70
   1  -6   4   19.00    1.90
  -2   6  -4   19.90    1.60
   2  -6   4   15.20    1.70
   3  -6   4    0.90    0.70
   5   5  -4   -0.40    0.60
  -5  -5   4   -0.60    0.60
  -5  -5   4    0.60    0.40
  -5  -5   4   -0.20    0.40
  -5  -5   4   -0.20    0.50
  -4  -5   4    0.50    0.40
  -4  -5   4    0.10    0.40
  -4  -5   4   -0.60    0.50
  -4  -5   4   -0.40    0.70
   3   5  -4   15.50    1.90
   3   5  -4   20.70    1.80
  -3  -5   4   21.40    1.60
  -3  -5   4   20.50    1.60
  -3  -5   4   21.60    1.70
  -3  -5   4   22.30    1.60
  -3  -5   4   18.90    2.00
   2   5  -4    6.10    0.70
   2   5  -4    5.10    0.90
  -2  -5   4    5.80    0.60
  -2  -5   4    5.80    0.60
  -2  -5   4    6.20    1.10
   1   5  -4    1.30    0.60
   1   5  -4    1.40    0.80
  -1  -5   4    0.90    0.80
   0   5  -4    3.50    0.70
   0   5  -4    4.00    0.70
   0   5  -4    3.90    0.90
   0  -5   4    4.80    1.00
  -1   5  -4   17.70    1.60
   1  -5   4   15.10    1.70
  -2   5  -4   40.50    2.90
   2  -5   4   33.70    3.00
   3  -5   4   47.20    3.60
  -4   5  -4   99.69    6.60
   4  -5   4   87.39    6.60
  -6  -4   4    1.80    0.50
  -6  -4   4    1.40    0.60
  -6  -4   4    1.80    0.40
  -5  -4   4    1.40    0.70
  -5  -4   4    1.60    0.50
  -5  -4   4    0.90    0.50
  -5  -4   4    1.70    0.60
  -4  -4   4    0.50    0.70
  -4  -4   4    1.20    0.50
  -4  -4   4    1.40    0.60
  -4  -4   4    1.30    0.40
  -4  -4   4    0.90    0.50
   3   4  -4    0.30    0.60
  -3  -4   4    0.60    0.70
  -3  -4   4    0.30    0.50
  -3  -4   4    0.50    0.40
  -3  -4   4    0.80    0.40
  -3  -4   4   -0.20    0.40
   2   4  -4    2.10    0.50
   2   4  -4    1.40    0.60
  -2  -4   4    2.60    0.40
  -2  -4   4    1.70    0.40
  -2  -4   4    1.80    0.80
   1   4  -4    5.80    0.90
  -1  -4   4    5.60    1.00
  -1  -4   4    7.70    0.70
   0   4  -4   17.60    1.70
  -1   4  -4    0.00    0.60
  -1   4  -4    0.10    0.50
   1  -4   4    0.00    0.70
  -2   4  -4   37.10    2.70
   2  -4   4   31.70    2.80
  -3   4  -4   23.90    2.00
  -3   4  -4   28.20    2.30
   3  -4   4   23.20    2.30
  -4   4  -4  319.07   20.20
  -4   4  -4  311.87   20.10
   4  -4   4  259.17   20.20
  -5   4  -4  288.67   18.70
  -5   4  -4  294.97   18.90
  -5   4  -4  294.37   18.80
   5  -4   4  233.48   18.80
  -6  -3   4   -0.60    0.40
  -6  -3   4   -0.10    0.60
  -6  -3   4    0.00    0.50
  -5  -3   4    3.00    0.70
  -5  -3   4    3.30    0.50
  -5  -3   4    2.70    0.60
  -5  -3   4    3.70    0.80
  -4  -3   4   37.00    3.00
  -4  -3   4   37.60    3.10
  -4  -3   4   42.30    2.90
  -4  -3   4   42.50    3.00
  -4  -3   4   41.00    2.90
   3   3  -4    5.70    0.90
  -3  -3   4    8.10    0.80
  -3  -3   4    7.80    0.70
  -3  -3   4    8.60    1.00
  -3  -3   4    8.20    0.90
  -3  -3   4    9.40    0.80
   2   3  -4   53.59    4.20
   2   3  -4   56.79    4.00
   1   3  -4   65.49    4.70
   1   3  -4   68.19    4.90
   0   3  -4  329.17   20.20
   0   3  -4  263.87   20.10
  -1   3  -4    1.70    0.50
  -1   3  -4    1.80    0.60
  -2   3  -4   78.39    5.90
  -2   3  -4   92.99    5.90
  -2   3  -4   86.49    5.70
  -2   3  -4   75.99    5.80
  -3   3  -4    5.20    0.80
  -3   3  -4    5.70    0.80
  -3   3  -4    8.80    0.80
  -3   3  -4    7.90    0.80
  -3   3  -4    6.00    0.90
   3  -3   4    7.90    1.10
  -4   3  -4    6.00    1.00
  -4   3  -4    3.50    0.80
  -4   3  -4    6.50    0.80
  -4   3  -4    4.20    0.70
  -5   3  -4   27.00    2.10
  -5   3  -4   23.50    2.00
  -5   3  -4   25.50    2.30
   5  -3   4   23.20    2.20
  -6   3  -4   23.60    2.00
  -6   3  -4   24.10    1.80
  -6   3  -4   19.50    1.80
  -6  -2   4    5.90    0.70
  -6  -2   4    5.50    0.60
  -6  -2   4    5.40    0.80
  -5  -2   4    7.60    0.80
  -5  -2   4    8.80    0.90
  -5  -2   4    9.60    1.10
  -5  -2   4    7.50    0.80
  -4  -2   4    2.10    0.60
  -4  -2   4    2.00    0.70
  -4  -2   4    0.80    0.40
  -4  -2   4    1.60    0.50
   3   2  -4    0.20    0.70
   2   2  -4    0.50    0.20
   2   2  -4   -0.10    0.60
   2   2  -4    0.50    0.40
   1   2  -4  466.95   34.20
   1   2  -4  528.65   34.10
   1   2  -4  522.15   33.90
   0   2  -4  378.16   25.10
   0   2  -4  371.16   25.20
   0   2  -4  371.46   25.20
  -1   2  -4  562.14   40.80
  -1   2  -4  569.94   40.60
  -1   2  -4  685.13   40.80
  -2   2  -4  187.98   13.50
  -2   2  -4  197.38   13.30
  -2   2  -4  207.78   13.50
  -3   2  -4    0.90    0.50
  -3   2  -4    0.70    0.40
  -3   2  -4    0.60    0.30
  -4   2  -4    3.10    0.60
  -4   2  -4    1.50    0.50
  -4   2  -4    1.80    0.70
  -4   2  -4    2.20    0.50
  -4   2  -4    2.00    0.70
  -5   2  -4    0.90    0.70
  -5   2  -4    1.20    0.90
  -5   2  -4    0.80    0.60
  -5   2  -4    1.10    0.50
  -5   2  -4    0.30    0.60
  -6   2  -4    0.60    0.80
  -6   2  -4   -0.10    0.70
  -6   2  -4   -0.40    0.60
  -6  -1   4    1.10    0.50
  -6  -1   4    2.40    0.70
  -6  -1   4    0.30    0.40
  -6  -1   4    2.60    0.90
  -5  -1   4    8.60    1.10
  -5  -1   4    8.30    0.80
  -5  -1   4   11.40    1.40
  -5  -1   4    8.30    0.90
  -4  -1   4    0.80    0.50
  -4  -1   4    0.30    0.40
  -4  -1   4    0.90    0.90
  -4  -1   4    0.20    0.50
   3   1  -4    9.20    0.80
   3   1  -4    9.70    1.40
   2   1  -4    3.90    0.40
   2   1  -4    3.40    0.80
   2   1  -4    4.10    0.60
   1   1  -4   19.00    1.40
   1   1  -4   14.90    1.50
   1   1  -4   17.10    1.20
   0   1  -4    0.90    0.20
   0   1  -4    0.20    0.40
   0   1  -4    0.10    0.30
  -1   1  -4   50.19    3.50
  -1   1  -4   51.99    3.70
  -2   1  -4  901.11   59.69
  -2   1  -4  874.41   59.49
  -3   1  -4  102.19    7.70
  -3   1  -4  115.99    7.60
  -3   1  -4  110.49    7.60
  -3   1  -4  114.19    7.50
  -4   1  -4    3.00    0.50
  -4   1  -4    2.20    0.70
  -5   1  -4    8.60    1.00
  -5   1  -4    9.80    1.20
  -5   1  -4    8.20    0.90
  -5   1  -4    7.60    1.10
  -6   1  -4   -0.10    0.90
  -6   1  -4   -1.20    0.60
  -6   1  -4   -0.60    0.80
  -6   1  -4   -0.10    0.60
  -7   1  -4    6.00    0.80
  -7   1  -4    5.50    0.80
  -7   1  -4    7.40    0.90
  -6   0   4    8.60    1.20
  -6   0   4    6.80    0.80
  -6   0   4    7.50    0.90
  -5   0   4   82.29    6.00
  -5   0   4   87.19    5.70
  -5   0   4   85.59    5.80
  -5   0   4   77.59    5.80
  -5   0   4   76.89    5.70
  -5   0   4   86.19    6.00
  -4   0   4    2.40    0.50
  -4   0   4    2.30    0.90
  -4   0   4    3.60    0.70
  -4   0   4    2.20    0.70
  -4   0   4    1.80    0.90
  -4   0   4    2.30    0.50
   3   0  -4  364.66   24.50
   2   0  -4   53.39    3.70
   1   0  -4    1.50    0.40
   1   0  -4    1.70    0.30
   1   0  -4    1.10    0.50
   0   0  -4  252.07   16.70
   0   0  -4  243.18   16.60
  -1   0  -4  197.88   12.90
  -1   0  -4  185.88   13.00
  -2   0  -4  315.67   22.10
  -2   0  -4  316.27   22.30
  -2   0  -4  356.66   22.20
  -3   0  -4    3.50    0.40
  -3   0  -4    4.10    0.70
  -3   0  -4    3.80    0.50
  -4   0  -4    3.60    0.50
  -4   0  -4    4.70    0.70
  -5   0  -4   21.80    1.80
  -5   0  -4   21.20    1.80
  -5   0  -4   23.30    2.10
  -5   0  -4   19.50    1.90
  -6   0  -4   -0.10    0.70
  -6   0  -4   -0.30    0.60
  -6   0  -4   -0.20    0.80
  -6   0  -4   -1.00    0.80
  -7   0  -4    3.50    0.70
  -7   0  -4    4.90    0.90
  -7   0  -4    3.10    0.70
  -6   1   4    9.60    1.30
  -6   1   4   12.30    1.20
  -6   1   4   12.60    1.40
  -6   1   4   16.10    1.30
  -5   1   4   29.30    2.50
  -5   1   4   30.40    2.80
  -5   1   4   26.80    2.80
  -5   1   4   33.20    2.50
  -5   1   4   33.10    2.40
  -4   1   4   38.80    3.10
  -4   1   4   42.50    3.00
  -4   1   4   37.80    3.30
  -4   1   4   37.50    3.10
  -4   1   4   43.70    3.00
   3  -1  -4  202.68   13.70
  -3   1   4  203.08   13.80
   2  -1  -4   21.10    1.60
  -2   1   4   20.80    1.60
   1  -1  -4   96.79    6.50
  -1   1   4   94.69    6.50
   0  -1  -4   76.99    5.40
   0  -1  -4   82.69    5.30
   0   1   4   75.49    5.30
  -1  -1  -4   26.80    1.80
  -1  -1  -4   26.20    2.00
  -2  -1  -4  680.73   43.50
  -2  -1  -4  617.94   43.70
  -3  -1  -4  117.89    8.20
  -3  -1  -4  119.49    8.00
  -4  -1  -4   97.29    7.00
  -4  -1  -4   99.99    6.90
  -4  -1  -4  102.89    6.80
  -5  -1  -4    7.20    1.00
  -5  -1  -4    8.00    0.80
  -5  -1  -4    7.40    1.00
  -5  -1  -4    8.60    1.00
  -6  -1  -4    2.00    0.70
  -6  -1  -4    2.80    0.90
  -6  -1  -4    2.90    0.70
  -7  -1  -4    8.10    0.80
  -7  -1  -4    8.10    1.10
  -6   2   4   37.10    2.90
  -6   2   4   32.80    2.90
  -6   2   4   41.50    2.70
  -6   2   4   34.40    2.80
  -5   2   4    0.30    0.60
  -5   2   4    0.40    0.90
  -5   2   4   -0.50    0.70
  -5   2   4   -0.90    0.90
  -4   2   4   -0.40    0.70
  -4   2   4    1.00    0.50
  -4   2   4    0.40    0.90
  -4   2   4    0.60    0.80
  -4   2   4   -0.10    0.60
   3  -2  -4    1.00    0.50
  -3   2   4    2.40    0.60
  -3   2   4    2.30    0.50
   2  -2  -4    5.30    0.60
  -2   2   4    3.90    0.60
   1  -2  -4   68.79    4.40
  -1   2   4   60.49    4.40
   0  -2  -4  143.09    8.90
   0  -2  -4  126.89    8.90
   0   2   4  124.69    8.90
  -1  -2  -4    4.60    0.60
  -1  -2  -4    4.10    0.40
  -2  -2  -4   56.39    4.00
  -3  -2  -4    1.00    0.20
  -3  -2  -4    0.70    0.50
  -4  -2  -4   55.19    3.80
  -4  -2  -4   50.49    3.70
  -4  -2  -4   57.79    4.00
  -5  -2  -4   70.49    5.00
  -5  -2  -4   71.79    5.20
   5  -3  -4    1.20    0.70
  -5   3   4    3.40    0.60
  -5   3   4    1.70    0.80
  -5   3   4    2.90    0.90
  -5   3   4    0.70    0.90
   4  -3  -4   14.70    1.40
  -4   3   4   11.90    1.40
  -4   3   4   14.20    1.60
  -4   3   4   14.40    1.50
  -4   3   4   17.30    1.40
  -4   3   4   10.60    1.30
  -3   3   4    9.10    1.10
  -3   3   4   10.40    1.10
  -3   3   4   11.60    1.10
  -3   3   4    7.80    1.20
  -3   3   4   10.40    1.20
   2  -3  -4   30.80    2.30
  -2   3   4   36.70    2.40
  -2   3   4   28.30    2.30
   1  -3  -4   13.70    1.00
  -1   3   4   11.00    1.00
   0  -3  -4  559.04   35.70
   0   3   4  506.45   35.80
  -1  -3  -4   45.50    3.20
  -1  -3  -4   49.99    3.40
  -2  -3  -4   24.10    1.90
  -3  -3  -4   45.70    3.40
  -4  -3  -4    1.70    0.70
  -5  -3  -4   15.50    1.40
  -5  -3  -4   16.60    1.70
  -5  -3  -4   17.10    1.50
  -5  -3  -4   18.20    1.50
  -5   4   4   18.20    1.60
  -5   4   4   17.80    1.70
  -5   4   4   16.00    1.70
  -5   4   4   19.30    1.50
  -5   4   4   16.60    1.80
   4  -4  -4    2.00    0.80
  -4   4   4    2.00    0.80
  -4   4   4    2.20    0.80
  -4   4   4    2.70    0.70
  -4   4   4    1.80    0.90
  -4   4   4    2.60    1.00
   3  -4  -4    5.80    1.00
  -3   4   4    6.70    1.00
  -3   4   4    7.60    1.10
  -3   4   4    8.40    0.90
  -3   4   4    5.60    1.00
   2  -4  -4   47.30    3.40
  -2   4   4   41.80    3.50
  -2   4   4   41.20    3.40
  -2   4   4   45.10    3.30
  -2   4   4   52.89    3.30
  -1   4   4   77.59    4.80
  -1   4   4   60.09    4.70
   0   4   4   79.39    5.50
  -1  -4  -4  126.19    8.60
  -2  -4  -4   23.40    1.90
  -3  -4  -4  734.33   49.40
  -4  -4  -4   15.60    1.40
  -4  -4  -4   16.60    1.50
  -4  -4  -4   17.50    1.70
  -4  -4  -4   14.90    1.40
  -5  -4  -4  151.68   10.70
  -5  -4  -4  156.98   10.70
  -5  -4  -4  158.18   10.90
  -5  -4  -4  155.68   10.60
  -5  -4  -4  158.88   10.60
  -6  -4  -4   62.09    4.30
  -6  -4  -4   61.39    4.40
  -4   5   4   18.60    1.90
  -4   5   4   20.10    1.90
  -4   5   4   22.60    1.80
   3  -5  -4    5.30    1.00
  -3   5   4    6.70    0.90
  -3   5   4    6.40    1.10
  -3   5   4    4.90    1.00
   2  -5  -4    4.50    1.00
  -2   5   4    4.90    0.90
   1  -5  -4   28.90    2.40
  -1   5   4   29.10    2.30
   0  -5  -4   58.39    4.30
   0   5   4   58.89    4.10
   1   5   4   31.90    2.40
  -2  -5  -4   45.00    3.40
  -3  -5  -4   11.40    1.10
  -3  -5  -4   12.00    1.30
  -3  -5  -4    9.30    0.90
  -3  -5  -4   10.90    1.10
  -3  -5  -4   12.70    1.20
  -3  -5  -4   11.70    1.40
  -4  -5  -4   74.99    5.20
  -4  -5  -4   77.79    5.10
  -4  -5  -4   72.49    5.10
  -4  -5  -4   74.49    5.40
  -4  -5  -4   67.99    5.30
  -4  -5  -4   73.19    5.20
  -5  -5  -4  300.17   19.50
  -5  -5  -4  262.47   19.50
  -5  -5  -4  298.17   19.40
  -5  -5  -4  282.37   19.50
  -5  -5  -4  296.27   19.40
  -6  -5  -4    0.60    0.50
  -6  -5  -4    0.40    0.50
  -6  -5  -4   -0.70    0.50
  -6  -5  -4    0.90    0.60
   3  -6  -4    4.20    1.00
  -3   6   4    5.90    0.90
   2  -6  -4    4.30    1.00
  -2   6   4    4.70    0.90
   1  -6  -4   10.50    1.30
  -1   6   4   12.70    1.30
   0  -6  -4    0.00    0.80
   0   6   4    0.20    0.60
  -1  -6  -4   21.00    2.00
  -1  -6  -4   24.90    1.90
   1   6   4   21.30    1.90
  -2  -6  -4   37.30    3.20
  -2  -6  -4   43.10    3.10
  -2  -6  -4   37.30    3.20
  -2  -6  -4   42.60    3.10
  -2  -6  -4   44.10    3.00
   2   6   4   43.30    3.20
  -3  -6  -4   70.09    4.90
  -3  -6  -4   65.49    4.90
  -3  -6  -4   66.49    5.10
  -3  -6  -4   72.99    4.80
  -3  -6  -4   68.69    4.80
   3   6   4   71.19    5.00
  -4  -6  -4   -0.50    0.50
  -4  -6  -4   -1.30    0.60
  -4  -6  -4   -0.10    0.80
  -4  -6  -4    0.30    0.50
  -4  -6  -4   -0.70    0.70
   4   6   4   -0.60    0.70
  -5  -6  -4    2.70    0.60
  -5  -6  -4    3.00    0.60
  -5  -6  -4    1.80    0.70
  -5  -6  -4    1.60    0.70
  -5  -6  -4    2.30    0.80
  -6  -6  -4    1.40    0.50
  -6  -6  -4    1.00    0.60
  -6  -6  -4    2.10    0.50
  -6  -6  -4    1.50    0.60
  -6  -6  -4    1.40    0.60
  -2   7   4   67.89    4.90
   1  -7  -4    4.40    0.90
  -1   7   4    3.30    0.80
   0  -7  -4   90.99    6.30
   0   7   4   84.29    6.30
  -1  -7  -4  139.39    9.70
  -2  -7  -4   28.50    2.60
  -2  -7  -4   29.80    2.20
  -2  -7  -4   30.80    2.40
  -3  -7  -4   46.60    3.80
  -3  -7  -4   50.49    3.70
  -3  -7  -4   48.40    3.50
  -3  -7  -4   52.69    3.50
  -3  -7  -4   48.50    3.60
  -4  -7  -4    6.50    0.70
  -4  -7  -4    6.00    1.10
  -4  -7  -4    6.60    0.70
  -4  -7  -4    6.30    0.80
  -4  -7  -4    4.30    0.90
  -5  -7  -4    4.00    0.60
  -5  -7  -4    4.10    0.70
  -5  -7  -4    4.80    0.90
  -5  -7  -4    2.90    0.70
  -5  -7  -4    3.40    0.60
   0  -8  -4   23.20    2.00
  -1  -8  -4    4.40    0.90
  -2  -8  -4   39.50    3.10
  -3  -8  -4   11.30    1.10
  -3  -8  -4   13.80    1.40
  -4  -8  -4    6.60    0.70
  -4  -8  -4    7.40    0.70
  -4  -8  -4    8.90    0.80
  -4  -8  -4    6.20    1.00
  -4  -8  -4    7.60    0.70
   1   7  -5    1.20    0.50
  -1  -7   5    2.00    0.60
   0   7  -5    9.50    0.90
   0  -7   5    9.20    1.00
   4   6  -5   30.50    2.30
  -4  -6   5   30.00    2.30
   3   6  -5    4.70    0.70
   3   6  -5    5.30    0.70
  -3  -6   5    5.30    0.60
  -3  -6   5    4.40    0.90
   2   6  -5    2.80    0.60
   2   6  -5    2.90    0.60
  -2  -6   5    3.30    0.90
   1   6  -5    3.80    0.60
   1   6  -5    3.60    0.60
  -1  -6   5    4.00    0.90
   0   6  -5    1.80    0.60
   0  -6   5    2.90    0.90
  -1   6  -5    3.70    0.70
   1  -6   5    4.20    0.90
  -2   6  -5    2.50    0.60
   2  -6   5    1.90    0.70
   3  -6   5   16.20    1.50
  -5  -5   5   27.30    2.00
  -5  -5   5   27.90    2.00
  -5  -5   5   26.80    2.00
  -5  -5   5   25.70    2.10
   4   5  -5    5.30    0.70
  -4  -5   5    4.60    0.60
  -4  -5   5    4.60    0.60
  -4  -5   5    5.20    0.60
  -4  -5   5    4.60    0.90
  -3  -5   5    5.40    0.70
  -3  -5   5    4.80    1.00
  -3  -5   5    5.60    0.60
   2   5  -5    9.10    0.90
   2   5  -5    8.80    1.20
  -2  -5   5   10.10    1.00
  -2  -5   5    9.30    1.20
   1   5  -5   27.90    2.60
   1   5  -5   30.90    2.40
   1   5  -5   34.60    2.40
  -1  -5   5   31.80    2.70
   0   5  -5   17.50    1.60
   0   5  -5   18.40    1.50
   0   5  -5   17.10    1.90
   0  -5   5   14.20    1.60
  -1   5  -5   -0.40    0.60
   1  -5   5   -1.00    0.70
  -2   5  -5   43.10    3.00
   2  -5   5   35.00    3.10
   3  -5   5    0.20    0.70
   4  -5   5    0.60    0.60
  -5  -4   5    3.50    0.70
  -5  -4   5    2.40    0.50
  -5  -4   5    1.70    0.60
  -5  -4   5    1.90    0.50
  -4  -4   5    1.20    0.60
  -4  -4   5    1.50    0.50
  -4  -4   5    1.50    0.70
  -4  -4   5    1.30    0.50
   3   4  -5    5.00    0.90
  -3  -4   5    5.40    0.60
  -3  -4   5    6.00    0.80
  -3  -4   5    5.30    1.00
  -3  -4   5    4.70    0.60
   2   4  -5    8.50    1.20
   2   4  -5    8.90    0.90
  -2  -4   5    8.90    1.20
  -2  -4   5   11.80    1.00
   1   4  -5    7.90    0.80
   1   4  -5    6.00    1.00
  -1  -4   5    8.50    1.00
  -1  -4   5    7.40    1.00
   0   4  -5   12.40    1.50
   0   4  -5   10.40    1.00
   0   4  -5   12.30    1.10
   0  -4   5   10.70    1.30
  -1   4  -5    0.10    0.70
  -1   4  -5    0.00    0.60
   1  -4   5    0.40    0.70
  -2   4  -5   31.80    2.30
   2  -4   5   24.60    2.30
  -3   4  -5   63.19    4.20
  -3   4  -5   64.19    4.30
   3  -4   5   49.99    4.30
  -4   4  -5   26.50    2.00
  -4   4  -5   26.00    2.10
   4  -4   5   19.50    2.10
  -5   4  -5   73.09    5.20
  -5   4  -5   74.59    5.10
  -6  -3   5   11.60    1.10
  -6  -3   5   12.40    1.10
  -6  -3   5   11.90    1.20
  -5  -3   5   -0.20    0.40
  -5  -3   5    0.20    0.60
  -5  -3   5   -0.10    0.50
  -5  -3   5    0.00    0.40
  -4  -3   5   12.50    1.10
  -4  -3   5    9.20    1.20
  -4  -3   5   10.30    1.10
  -4  -3   5   11.40    1.10
   3   3  -5   10.40    1.40
  -3  -3   5   13.20    1.20
  -3  -3   5   13.60    1.20
  -3  -3   5   13.10    1.40
  -3  -3   5   14.40    1.20
   2   3  -5   19.40    1.70
  -2  -3   5   19.50    1.50
  -2  -3   5   18.70    1.80
   1   3  -5   19.80    1.80
   1   3  -5   22.10    1.80
   0   3  -5    3.60    0.80
   0   3  -5    3.90    0.70
  -1   3  -5   68.29    5.60
  -1   3  -5   88.19    5.60
  -2   3  -5    1.90    0.50
  -2   3  -5    1.90    0.80
  -3   3  -5   76.39    4.70
  -3   3  -5   65.79    4.70
  -3   3  -5   67.79    4.80
   3  -3   5   55.59    4.80
  -4   3  -5   28.90    2.10
  -4   3  -5   29.00    2.20
  -4   3  -5   24.70    2.30
   4  -3   5   22.70    2.50
  -5   3  -5    0.00    0.50
  -5   3  -5    1.40    0.80
  -5   3  -5    0.70    0.60
  -6   3  -5  107.59    7.50
  -6   3  -5  111.89    7.50
  -6  -2   5    0.20    0.40
  -6  -2   5   -0.20    0.40
  -6  -2   5    0.00    0.50
  -5  -2   5    8.10    1.10
  -5  -2   5    9.90    0.90
  -5  -2   5   10.40    1.00
  -4  -2   5   17.40    1.50
  -4  -2   5   20.80    1.90
  -4  -2   5   19.70    1.50
  -4  -2   5   16.40    1.70
  -4  -2   5   17.30    1.60
  -3  -2   5    7.90    0.70
  -3  -2   5    6.90    1.00
  -3  -2   5    8.10    0.80
  -3  -2   5    6.90    0.80
   2   2  -5   40.70    2.80
   2   2  -5   31.50    2.90
   1   2  -5   57.59    3.80
   1   2  -5   52.09    4.00
   1   2  -5   54.69    4.00
   0   2  -5  148.89   10.70
   0   2  -5  163.48   10.70
   0   2  -5  156.68   10.60
  -1   2  -5  528.45   36.00
  -1   2  -5  606.64   36.10
  -1   2  -5  471.15   36.10
  -2   2  -5  860.11   61.69
  -2   2  -5  933.51   61.59
  -2   2  -5  899.51   61.79
  -2   2  -5  979.80   61.69
  -3   2  -5   55.89    3.70
  -3   2  -5   44.50    3.90
  -4   2  -5  213.88   14.70
  -4   2  -5  213.48   14.50
  -4   2  -5  217.88   14.60
  -5   2  -5   11.40    1.10
  -5   2  -5   13.60    1.40
  -5   2  -5   10.30    1.10
  -6   2  -5   12.50    1.10
  -6   2  -5   13.10    1.40
  -6   2  -5   12.00    1.30
  -6  -1   5   20.70    2.00
  -6  -1   5   19.90    1.70
  -6  -1   5   18.10    1.50
  -5  -1   5   12.80    1.10
  -5  -1   5   11.40    1.20
  -5  -1   5    9.80    1.10
  -5  -1   5   14.40    1.60
  -4  -1   5    6.90    0.70
  -4  -1   5    6.20    1.20
  -4  -1   5    6.30    0.80
  -4  -1   5    6.60    0.90
  -4  -1   5    6.80    0.70
   3   1  -5    1.00    0.70
   3   1  -5    2.80    0.40
   2   1  -5   34.40    2.40
   2   1  -5   30.90    2.80
   2   1  -5   39.60    2.60
   1   1  -5   93.49    7.30
   1   1  -5  115.49    7.30
   1   1  -5  107.39    7.10
   0   1  -5  146.39    9.80
   0   1  -5  143.89    9.60
   0   1  -5  137.19    9.70
  -1   1  -5  275.87   17.00
  -1   1  -5  242.78   16.90
  -1   1  -5  235.78   17.10
  -2   1  -5    0.80    0.20
  -2   1  -5    0.60    0.30
  -2   1  -5    1.10    0.60
  -3   1  -5  725.83   49.60
  -3   1  -5  716.13   49.50
  -3   1  -5  766.42   49.40
  -4   1  -5  203.68   13.40
  -4   1  -5  197.08   13.50
  -4   1  -5  192.78   13.40
  -5   1  -5   34.30    2.60
  -5   1  -5   32.70    2.60
  -5   1  -5   36.50    2.90
  -6   1  -5   15.20    1.60
  -6   1  -5   15.90    1.40
  -6   1  -5   16.00    1.60
  -7   1  -5    0.20    0.60
  -7   1  -5    0.00    0.50
  -7   1  -5    0.30    0.50
  -6   0   5    0.50    0.50
  -6   0   5   -0.10    0.50
  -6   0   5   -0.10    0.70
  -5   0   5    8.90    0.90
  -5   0   5   10.70    1.40
  -5   0   5   13.00    1.20
  -5   0   5   11.60    1.20
  -4   0   5    0.30    0.60
  -4   0   5    1.00    0.40
  -4   0   5    0.90    0.50
  -4   0   5    1.70    0.70
  -4   0   5    1.40    0.90
  -4   0   5    0.00    0.90
   3   0  -5   67.09    4.30
   3   0  -5   56.39    4.70
   2   0  -5   66.39    4.40
   2   0  -5   62.49    4.70
   1   0  -5   53.59    3.60
   1   0  -5   58.99    3.80
   1   0  -5   47.10    3.80
   0   0  -5  137.49   10.50
   0   0  -5  170.98   10.60
   0   0  -5  156.68   10.40
  -1   0  -5  539.35   35.70
  -1   0  -5  524.05   35.80
  -2   0  -5  189.08   12.70
  -2   0  -5  186.88   12.90
  -3   0  -5    8.90    1.10
  -3   0  -5    8.40    0.70
  -4   0  -5   38.50    3.00
  -4   0  -5   39.50    2.80
  -4   0  -5   41.20    2.90
  -5   0  -5   13.50    1.40
  -5   0  -5   13.70    1.40
  -5   0  -5   14.80    1.40
  -6   0  -5    2.90    0.70
  -6   0  -5    3.20    1.00
  -6   0  -5    1.50    0.70
  -7   0  -5    1.10    0.60
  -7   0  -5    0.30    0.50
  -7   0  -5    2.10    0.80
  -6   1   5   23.10    1.70
  -6   1   5   22.00    2.00
  -6   1   5   20.70    2.00
  -6   1   5   21.60    1.80
  -5   1   5    2.00    0.60
  -5   1   5    2.60    0.70
  -5   1   5    1.70    0.70
  -5   1   5    1.90    1.00
  -5   1   5    2.00    1.00
  -4   1   5  126.19    9.90
  -4   1   5  136.49    9.80
  -4   1   5  155.48    9.80
  -4   1   5  142.29   10.00
  -4   1   5  151.28    9.80
   3  -1  -5  183.28   12.70
  -3   1   5  190.78   12.80
   2  -1  -5   74.59    5.20
  -2   1   5   75.79    5.20
   1  -1  -5 1932.11  132.19
  -1   1   5 2014.80  132.59
   0  -1  -5  123.99    9.90
   0  -1  -5  165.68   10.00
   0  -1  -5  153.28    9.90
  -1  -1  -5  394.46   27.10
  -1  -1  -5  414.86   27.30
  -2  -1  -5    0.40    0.50
  -2  -1  -5    0.10    0.20
  -3  -1  -5   19.90    1.40
  -3  -1  -5   20.00    1.80
  -4  -1  -5    0.30    0.60
  -4  -1  -5    0.30    0.60
  -4  -1  -5    0.10    0.30
  -5  -1  -5   70.99    5.00
  -5  -1  -5   74.49    5.10
  -5  -1  -5   70.39    5.00
  -6  -1  -5   -0.80    0.60
  -6  -1  -5   -0.30    0.80
  -6  -1  -5    0.10    0.60
  -7  -1  -5    1.10    0.50
   6  -2  -5   68.99    5.30
  -6   2   5   74.39    5.40
  -6   2   5   75.99    5.30
  -6   2   5   78.49    5.40
  -6   2   5   84.69    5.30
  -5   2   5   37.90    3.30
  -5   2   5   42.70    3.40
  -5   2   5   45.80    3.10
  -5   2   5   37.60    3.20
  -4   2   5    0.60    0.90
  -4   2   5   -0.80    0.50
  -4   2   5    0.50    0.50
  -4   2   5    1.10    0.70
  -4   2   5    0.90    0.90
   3  -2  -5   12.40    1.40
  -3   2   5   13.30    1.20
  -3   2   5    8.60    1.20
  -3   2   5   13.80    1.20
  -3   2   5   13.60    1.40
  -3   2   5   13.10    1.20
  -3   2   5   10.70    1.30
   2  -2  -5  100.29    6.50
  -2   2   5  101.89    6.50
  -2   2   5   83.39    6.50
   1  -2  -5    1.70    0.40
  -1   2   5    0.80    0.30
   0  -2  -5   47.10    3.10
   0  -2  -5   42.90    3.20
  -1  -2  -5  163.78   10.90
  -1  -2  -5  160.18   11.00
  -2  -2  -5   21.60    1.80
  -2  -2  -5   23.00    1.60
  -3  -2  -5   25.40    1.70
  -3  -2  -5   20.90    2.00
  -4  -2  -5   17.40    1.70
  -4  -2  -5   16.70    1.30
  -4  -2  -5   19.30    1.50
  -5  -2  -5   -0.10    0.60
  -5  -2  -5    0.40    0.70
  -5  -2  -5    1.30    0.50
  -6  -2  -5    3.80    0.80
   5  -3  -5    0.20    0.60
  -5   3   5    0.90    0.70
  -5   3   5    1.60    0.80
  -5   3   5    0.90    0.50
  -5   3   5    0.10    0.80
   4  -3  -5  310.37   19.10
  -4   3   5  284.47   19.10
  -4   3   5  288.97   19.10
  -4   3   5  246.48   19.10
  -4   3   5  276.27   19.20
  -3   3   5    1.30    0.60
  -3   3   5    1.60    0.70
  -3   3   5    0.70    0.80
  -3   3   5    1.00    0.50
  -3   3   5    1.00    0.80
   2  -3  -5  108.19    6.80
  -2   3   5   91.49    6.90
   1  -3  -5    0.70    0.30
  -1   3   5    0.00    0.30
   0  -3  -5   35.50    2.50
  -1  -3  -5   64.69    4.50
  -1  -3  -5   62.39    4.30
  -2  -3  -5   -0.60    0.50
  -3  -3  -5    0.00    0.50
  -4  -3  -5   -0.20    0.50
  -4  -3  -5    0.00    0.60
  -5  -3  -5   18.40    1.80
  -5  -3  -5   24.70    2.40
  -5  -3  -5   22.50    1.70
  -5  -3  -5   22.20    1.80
  -5  -3  -5   22.50    2.00
  -5  -3  -5   20.70    2.10
  -5   4   5   -0.20    0.70
  -5   4   5    0.70    0.60
  -5   4   5    1.10    0.80
  -5   4   5    0.80    0.40
   4  -4  -5   67.79    5.70
  -4   4   5   85.79    5.90
  -4   4   5   91.99    5.60
  -4   4   5   80.19    5.70
  -4   4   5   75.09    5.70
   3  -4  -5   10.00    1.20
  -3   4   5    6.30    1.00
  -3   4   5    9.00    0.90
  -3   4   5    7.50    1.10
  -3   4   5    7.40    1.20
   2  -4  -5    1.50    0.80
  -2   4   5    0.40    0.70
  -2   4   5    1.00    0.60
  -2   4   5    1.00    0.60
  -1   4   5  156.08   10.60
   0   4   5   13.70    1.20
  -1  -4  -5    0.80    0.50
   1   4   5    0.90    0.40
  -2  -4  -5  108.79    7.80
   2   4   5  115.69    7.70
  -3  -4  -5   -0.90    0.40
  -3  -4  -5    0.30    0.60
  -4  -4  -5    8.30    1.00
  -4  -4  -5   11.30    1.40
  -4  -4  -5   11.40    1.10
  -4  -4  -5    9.00    0.90
  -4  -4  -5   10.40    1.00
  -4  -4  -5   13.40    1.60
  -5  -4  -5   79.59    5.70
  -5  -4  -5   79.99    5.90
  -5  -4  -5   84.99    5.60
  -5  -4  -5   86.49    5.70
  -5  -4  -5   76.69    5.70
  -6  -4  -5    7.20    0.80
  -6  -4  -5    7.50    0.80
  -6  -4  -5    7.50    0.80
   4  -5  -5    4.10    0.80
  -4   5   5    6.00    0.80
  -4   5   5    4.40    0.90
  -4   5   5    4.70    0.90
   3  -5  -5   67.09    5.20
  -3   5   5   73.39    5.20
  -3   5   5   68.19    5.20
  -3   5   5   78.59    5.10
   2  -5  -5    9.60    1.30
  -2   5   5   13.10    1.30
   1  -5  -5    1.10    0.80
  -1   5   5   -0.20    0.60
   0  -5  -5    1.60    0.70
   0  -5  -5    2.80    0.70
   0   5   5    2.10    0.60
  -1  -5  -5    3.60    0.90
   1   5   5    3.10    0.60
  -2  -5  -5   15.90    1.60
  -2  -5  -5   20.10    2.00
  -2  -5  -5   15.10    1.60
  -2  -5  -5   18.20    1.60
   2   5   5   15.00    1.40
  -3  -5  -5   -0.80    0.70
  -3  -5  -5    0.00    0.50
  -3  -5  -5    0.00    0.60
  -3  -5  -5   -0.20    0.40
  -3  -5  -5   -0.10    0.60
  -3  -5  -5    0.10    0.60
  -3  -5  -5   -0.30    0.50
  -4  -5  -5    0.60    0.70
  -4  -5  -5   -1.00    0.60
  -4  -5  -5   -0.30    0.50
  -4  -5  -5   -0.40    0.50
  -4  -5  -5   -0.80    0.60
  -4  -5  -5    0.00    0.70
  -4  -5  -5    0.50    0.70
  -5  -5  -5   90.29    5.80
  -5  -5  -5   81.49    5.90
  -5  -5  -5   80.29    5.90
  -5  -5  -5   87.89    5.80
  -5  -5  -5   74.99    6.10
  -5  -5  -5   90.89    5.90
  -6  -5  -5    9.90    0.90
  -6  -5  -5    8.10    1.00
  -6  -5  -5    9.00    1.00
  -6  -5  -5   11.10    0.90
   3  -6  -5    1.00    0.70
  -3   6   5    0.90    0.70
   2  -6  -5    7.50    1.20
  -2   6   5   10.00    1.20
   1  -6  -5    2.60    0.90
  -1   6   5    2.10    0.80
   0  -6  -5    5.80    1.10
   0   6   5    4.70    0.80
  -1  -6  -5    3.60    0.70
  -1  -6  -5    1.80    0.90
   1   6   5    1.90    0.60
  -2  -6  -5    8.90    1.00
  -2  -6  -5   10.70    1.10
  -2  -6  -5    8.00    1.20
  -2  -6  -5    9.20    0.90
  -3  -6  -5   -0.10    0.80
  -3  -6  -5    1.70    0.80
  -3  -6  -5    1.70    0.50
  -3  -6  -5    0.30    0.50
  -3  -6  -5    1.90    0.70
  -4  -6  -5    7.50    1.10
  -4  -6  -5    6.40    0.90
  -4  -6  -5    6.30    0.80
  -4  -6  -5    6.20    0.80
  -4  -6  -5    7.40    1.00
  -5  -6  -5    9.80    1.20
  -5  -6  -5   10.50    1.10
  -5  -6  -5   10.80    1.00
  -5  -6  -5   12.70    1.00
  -5  -6  -5   10.20    1.20
  -6  -6  -5    0.10    0.50
  -6  -6  -5    0.10    0.40
  -6  -6  -5   -0.70    0.60
  -6  -6  -5    0.20    0.60
   2  -7  -5    0.70    0.60
  -2   7   5    1.20    0.60
   1  -7  -5    3.00    0.90
  -1   7   5    2.30    0.80
   0  -7  -5   12.90    1.50
   0   7   5   15.30    1.60
  -1  -7  -5    8.40    1.30
  -2  -7  -5   64.89    4.60
  -2  -7  -5   65.39    4.90
  -2  -7  -5   67.09    4.70
  -3  -7  -5   90.69    6.30
  -3  -7  -5   85.99    6.20
  -3  -7  -5   87.89    6.40
  -3  -7  -5   92.09    6.10
  -3  -7  -5   89.59    6.10
  -4  -7  -5   10.90    0.90
  -4  -7  -5    8.00    0.90
  -4  -7  -5   10.00    1.30
  -4  -7  -5    9.40    1.00
  -4  -7  -5   11.70    1.20
  -5  -7  -5    5.80    0.80
  -5  -7  -5    6.20    1.00
  -5  -7  -5    6.70    0.70
  -5  -7  -5    6.30    0.90
  -5  -7  -5    6.70    0.70
   0  -8  -5   23.50    2.00
  -1  -8  -5   13.70    1.40
  -2  -8  -5   51.19    3.90
  -3  -8  -5    3.30    0.70
  -3  -8  -5    2.60    0.50
  -3  -8  -5    3.00    0.90
  -4  -8  -5   58.09    4.00
  -4  -8  -5   55.79    4.00
  -4  -8  -5   55.19    4.20
  -4  -8  -5   62.69    4.10
  -4  -8  -5   59.39    4.00
   3   6  -6   -0.20    0.40
   3   6  -6    1.30    0.50
  -3  -6   6    0.40    0.60
   2   6  -6   13.50    1.30
   2   6  -6   12.10    1.10
  -2  -6   6   15.50    1.50
   1   6  -6    8.80    0.90
   1   6  -6    8.30    0.90
  -1  -6   6    9.50    1.10
   0   6  -6    0.00    0.50
   0  -6   6   -0.10    0.60
  -1   6  -6    4.90    0.70
   1  -6   6    3.60    0.80
  -2   6  -6    9.90    0.90
   2  -6   6    7.50    0.90
   4   5  -6   31.80    2.30
  -4  -5   6   29.50    2.10
  -4  -5   6   28.40    2.30
   3   5  -6   77.19    5.20
  -3  -5   6   73.79    5.10
  -3  -5   6   73.39    5.30
   2   5  -6   88.19    6.00
   2   5  -6   81.89    6.00
  -2  -5   6   86.29    5.90
  -2  -5   6   91.19    6.20
   1   5  -6   28.90    2.20
   1   5  -6   25.70    2.20
  -1  -5   6   27.00    2.40
   0   5  -6   -0.20    0.50
   0   5  -6    0.70    1.10
   0   5  -6    0.30    0.50
   0  -5   6   -0.20    0.70
  -1   5  -6   42.90    3.00
   1  -5   6   37.50    3.20
  -2   5  -6    1.90    0.70
   2  -5   6    2.30    0.80
  -3   5  -6    1.40    0.60
   3  -5   6    0.30    0.60
  -5  -4   6    0.70    0.50
  -5  -4   6    0.70    0.40
  -5  -4   6    1.40    0.40
   4   4  -6    1.20    0.60
  -4  -4   6    1.00    0.50
  -4  -4   6    0.60    0.70
  -4  -4   6    1.00    0.40
  -4  -4   6    1.30    0.40
   3   4  -6   12.20    1.20
   3   4  -6    8.20    1.60
  -3  -4   6   10.60    1.30
  -3  -4   6   12.90    1.10
  -3  -4   6   13.50    1.10
   2   4  -6    1.20    0.50
   2   4  -6    1.20    0.70
  -2  -4   6    1.80    0.70
  -2  -4   6    1.30    0.40
   1   4  -6    0.90    0.70
   1   4  -6    1.50    0.50
   1   4  -6    0.60    0.50
  -1  -4   6    0.10    0.70
  -1  -4   6    1.10    0.40
   0   4  -6   15.90    1.60
   0   4  -6   17.00    1.90
   0   4  -6   20.00    1.60
   0  -4   6   14.80    1.70
  -1   4  -6   53.49    3.50
  -1   4  -6   50.09    3.60
  -1   4  -6   51.49    3.90
   1  -4   6   40.50    3.60
  -2   4  -6   28.70    2.10
   2  -4   6   19.30    2.10
  -3   4  -6   21.90    1.80
  -3   4  -6   25.50    1.90
   3  -4   6   15.30    1.70
  -4   4  -6    3.00    0.60
  -5   4  -6    5.20    0.70
  -5  -3   6   17.20    1.50
  -5  -3   6   19.50    1.50
  -5  -3   6   18.20    1.70
  -4  -3   6    9.60    0.80
  -4  -3   6    8.10    1.10
  -4  -3   6    8.20    0.90
  -4  -3   6    5.60    0.70
   3   3  -6   10.50    1.00
  -3  -3   6    9.60    0.90
  -3  -3   6    7.80    0.90
  -3  -3   6    9.30    0.90
  -3  -3   6   10.10    1.20
   2   3  -6   12.30    1.20
   2   3  -6   13.70    1.50
  -2  -3   6   13.30    1.10
  -2  -3   6   13.30    1.20
  -2  -3   6   14.00    1.50
   1   3  -6   19.50    1.80
   1   3  -6   19.60    1.60
   1   3  -6   17.20    1.60
  -1  -3   6   15.50    1.70
  -1  -3   6   18.60    1.40
   0   3  -6    0.60    0.40
   0   3  -6    0.60    0.60
   0   3  -6    1.00    0.70
   0   3  -6    0.60    0.60
  -1   3  -6    2.70    0.60
  -1   3  -6    2.10    0.80
  -2   3  -6    0.80    0.80
  -2   3  -6    0.40    0.60
  -2   3  -6    0.00    0.60
  -3   3  -6    6.60    1.00
  -3   3  -6    8.70    0.90
  -3   3  -6    6.50    0.90
  -4   3  -6    3.50    0.70
  -4   3  -6    3.50    0.80
  -4   3  -6    4.90    0.60
  -4   3  -6    4.80    0.80
  -5   3  -6   -0.50    0.60
  -5   3  -6    0.10    0.70
  -5   3  -6    0.90    0.50
  -6  -2   6    5.20    0.60
  -6  -2   6    6.50    0.70
   5   2  -6   42.60    3.50
  -5  -2   6   46.50    3.60
  -5  -2   6   58.59    4.20
  -5  -2   6   49.70    3.40
  -5  -2   6   50.79    3.50
  -4  -2   6    6.00    0.70
  -4  -2   6    5.70    1.20
  -4  -2   6    5.30    0.60
  -4  -2   6    5.10    0.70
  -4  -2   6    6.10    0.90
  -3  -2   6    7.70    0.70
  -3  -2   6    7.90    1.30
  -3  -2   6    6.10    0.80
  -3  -2   6    6.90    0.70
  -3  -2   6    7.80    1.00
   2   2  -6   43.00    3.50
  -2  -2   6   49.00    3.30
   1   2  -6    5.80    0.90
   1   2  -6    7.10    0.60
   1   2  -6    8.50    1.00
   0   2  -6   17.10    1.60
   0   2  -6   17.40    1.30
   0   2  -6   18.30    1.50
  -1   2  -6    0.00    0.60
  -1   2  -6   -0.10    0.20
  -2   2  -6    1.60    0.30
  -2   2  -6    1.80    0.80
  -3   2  -6   44.30    3.20
  -3   2  -6   46.10    3.30
  -3   2  -6   47.10    3.40
  -3   2  -6   46.30    3.60
  -3   2  -6   43.10    3.30
  -4   2  -6   46.70    3.60
  -4   2  -6   50.09    3.40
  -4   2  -6   46.70    3.60
  -4   2  -6   48.40    3.50
  -5   2  -6    0.30    0.80
  -5   2  -6    0.50    0.60
  -5   2  -6    0.30    0.50
  -6   2  -6    3.10    0.60
  -6   2  -6    3.90    0.70
  -6   2  -6    3.70    0.80
   6   1  -6   -0.40    0.40
  -6  -1   6    0.50    0.60
  -6  -1   6    0.30    0.40
  -6  -1   6    0.20    0.40
  -5  -1   6   14.00    1.30
  -5  -1   6   14.60    1.40
  -5  -1   6   13.10    1.50
  -5  -1   6   16.90    1.60
  -4  -1   6    8.60    1.00
  -4  -1   6   12.70    1.10
  -4  -1   6   13.00    1.50
  -4  -1   6    9.50    1.10
  -3  -1   6   24.60    1.90
  -3  -1   6   26.30    1.90
  -3  -1   6   24.00    2.40
  -3  -1   6   22.20    2.00
  -3  -1   6   27.70    2.00
   2   1  -6   28.20    2.50
   2   1  -6   33.90    2.20
   1   1  -6    7.20    1.00
   1   1  -6    9.20    0.70
   1   1  -6    9.90    1.10
   0   1  -6    8.10    0.90
   0   1  -6    8.60    0.70
   0   1  -6    8.70    1.10
  -1   1  -6   31.60    2.60
  -1   1  -6   32.20    2.20
  -2   1  -6    1.10    0.30
  -2   1  -6    0.70    0.70
  -3   1  -6   87.89    6.10
  -3   1  -6   89.09    6.20
  -3   1  -6   90.19    6.40
  -4   1  -6   68.59    4.80
  -4   1  -6   69.59    4.80
  -4   1  -6   67.29    4.90
  -4   1  -6   69.49    4.90
  -5   1  -6   94.29    6.60
  -5   1  -6   90.89    6.60
  -5   1  -6  103.19    6.80
  -6   1  -6   64.19    4.40
  -6   1  -6   60.29    4.40
  -6   1  -6   64.39    4.60
  -7   1  -6    1.60    0.50
  -7   1  -6    1.00    0.50
  -6   0   6   -0.60    0.60
  -6   0   6    1.20    0.40
  -6   0   6   -0.30    0.40
  -5   0   6    9.90    1.00
  -5   0   6    9.20    1.00
  -5   0   6    9.20    1.30
  -4   0   6   25.50    2.90
  -4   0   6   31.00    2.20
  -4   0   6   28.60    2.40
  -4   0   6   32.90    2.20
  -4   0   6   27.00    2.70
  -4   0   6   29.10    2.30
   3   0  -6   25.10    2.30
  -3   0   6   31.60    2.40
  -3   0   6   29.90    2.70
  -3   0   6   33.40    2.30
  -3   0   6   26.80    2.50
  -3   0   6   34.80    2.30
  -3   0   6   40.60    3.20
   2   0  -6    3.80    0.80
   2   0  -6    4.80    0.50
   1   0  -6   29.80    2.10
   1   0  -6   30.80    2.30
   0   0  -6    0.30    0.50
   0   0  -6    0.40    0.20
  -1   0  -6    7.90    0.70
  -1   0  -6    7.50    1.00
  -2   0  -6   49.80    3.80
  -2   0  -6   53.29    3.60
  -3   0  -6   82.99    6.10
  -3   0  -6   86.49    5.80
  -3   0  -6   85.69    5.90
  -4   0  -6    0.10    0.70
  -4   0  -6    0.20    0.50
  -4   0  -6   -0.20    0.60
  -5   0  -6   16.20    1.30
  -5   0  -6   12.20    1.40
  -5   0  -6   16.10    1.40
  -5   0  -6   10.60    1.10
  -6   0  -6   80.69    5.80
  -6   0  -6   85.49    6.00
  -6   0  -6   85.59    5.90
  -7   0  -6   -0.30    0.50
  -7   0  -6    0.80    0.50
  -7   0  -6   -0.10    0.70
  -6   1   6    0.10    0.70
  -6   1   6   -0.10    0.60
  -6   1   6    0.00    0.40
  -5   1   6    0.90    0.60
  -5   1   6    1.30    0.90
  -5   1   6    1.70    0.60
  -5   1   6   -0.40    0.90
  -5   1   6    0.80    0.50
  -4   1   6    1.30    0.60
  -4   1   6    1.30    0.80
  -4   1   6    1.90    1.00
  -4   1   6    2.00    0.50
  -4   1   6    1.90    1.00
  -3   1   6   12.30    1.10
  -3   1   6    9.90    1.30
  -3   1   6   12.70    1.20
  -3   1   6   13.30    1.30
  -3   1   6   13.10    1.50
  -3   1   6   13.20    1.20
   2  -1  -6   12.70    1.00
   1  -1  -6  220.38   14.90
   0  -1  -6   12.10    1.20
   0  -1  -6   11.80    0.90
  -1  -1  -6 1384.06   91.89
  -1  -1  -6 1359.06   92.09
  -2  -1  -6  118.79    7.70
  -2  -1  -6  108.79    7.90
  -3  -1  -6   59.69    4.30
  -3  -1  -6   58.39    4.50
  -3  -1  -6   65.89    4.20
  -4  -1  -6   -0.30    0.30
  -4  -1  -6    0.20    0.70
  -4  -1  -6   -0.20    0.50
  -5  -1  -6   29.00    2.40
  -5  -1  -6   27.50    2.20
  -5  -1  -6   27.00    2.20
  -5  -1  -6   30.10    2.20
  -6  -1  -6   20.40    1.60
  -6  -1  -6   19.20    1.90
  -6  -1  -6   15.90    1.70
  -7  -1  -6    1.20    0.70
  -7  -1  -6    1.00    0.50
  -5   2   6    0.50    0.70
  -5   2   6   -0.20    0.80
  -5   2   6    1.40    0.90
  -5   2   6    0.90    0.50
   4  -2  -6   -0.20    0.80
  -4   2   6   -0.10    0.50
  -4   2   6    0.30    0.90
  -4   2   6   -0.10    0.50
  -4   2   6   -0.70    0.90
  -4   2   6    0.30    0.70
   3  -2  -6    7.40    0.90
  -3   2   6    7.50    1.00
  -3   2   6   11.20    1.00
  -3   2   6    7.80    1.20
  -3   2   6    8.40    1.20
   2  -2  -6  118.79    8.60
  -2   2   6  134.09    8.60
   1  -2  -6   43.00    3.00
   0  -2  -6  195.18   13.80
   0  -2  -6  209.88   13.70
  -1  -2  -6  481.95   33.00
  -1  -2  -6  495.15   32.80
  -2  -2  -6    5.50    0.50
  -2  -2  -6    4.70    0.80
  -3  -2  -6  219.28   14.60
  -3  -2  -6  216.18   14.50
  -3  -2  -6  210.48   14.70
  -4  -2  -6   68.89    4.40
  -4  -2  -6   63.49    4.60
  -4  -2  -6   55.19    4.30
  -5  -2  -6   15.20    1.40
  -5  -2  -6   15.60    1.40
  -5  -2  -6   16.70    1.80
  -5  -2  -6   15.40    1.60
  -5  -2  -6   14.20    1.40
  -6  -2  -6   77.79    5.50
   5  -3  -6    3.60    0.70
  -5   3   6    3.90    0.80
  -5   3   6    4.00    0.60
  -5   3   6    4.00    0.80
  -5   3   6    3.50    0.90
   4  -3  -6  367.96   24.20
  -4   3   6  344.77   24.20
  -4   3   6  395.46   24.10
  -4   3   6  334.57   24.30
  -4   3   6  342.97   24.20
  -3   3   6   41.10    3.40
  -3   3   6   43.50    3.40
  -3   3   6   44.00    3.20
  -3   3   6   41.00    3.20
   2  -3  -6  105.99    7.20
  -2   3   6  105.89    7.40
  -2   3   6  107.39    7.30
  -2   3   6  101.59    7.20
   1  -3  -6    1.60    0.40
  -1   3   6    1.30    0.50
   0  -3  -6    4.90    0.50
   0   3   6    5.00    0.60
  -1  -3  -6    3.20    0.40
  -1  -3  -6    2.90    0.60
  -2  -3  -6   24.00    1.80
  -2  -3  -6   21.10    1.90
  -3  -3  -6    0.90    0.60
  -3  -3  -6    1.40    0.50
  -4  -3  -6   13.40    1.30
  -4  -3  -6   12.70    1.50
  -5  -3  -6   16.20    1.60
  -5  -3  -6   17.20    1.60
  -5  -3  -6   17.40    1.90
  -5  -3  -6   17.90    1.70
  -5  -3  -6   17.50    1.80
  -5  -3  -6   15.70    1.50
  -6  -3  -6   -1.10    0.70
  -6  -3  -6    0.40    0.60
   4  -4  -6  215.48   15.90
  -4   4   6  261.27   15.90
  -4   4   6  252.67   16.00
  -4   4   6  209.28   15.90
   3  -4  -6    2.00    0.90
  -3   4   6    1.90    0.80
  -3   4   6    3.10    1.00
  -3   4   6    3.00    0.80
   2  -4  -6  493.35   29.70
  -2   4   6  431.96   29.70
  -2   4   6  435.36   29.50
  -2   4   6  394.86   29.60
   1  -4  -6   11.00    1.20
   1  -4  -6    8.80    0.90
  -1   4   6    9.50    1.10
  -1   4   6    8.20    0.90
  -1   4   6    9.30    1.00
   0   4   6   16.70    1.40
  -1  -4  -6  126.49    8.80
   1   4   6  130.29    8.80
  -2  -4  -6    2.30    0.70
  -3  -4  -6    5.40    0.70
  -3  -4  -6    6.00    0.90
  -4  -4  -6    5.40    1.10
  -4  -4  -6    4.70    0.80
  -4  -4  -6    3.40    0.70
  -4  -4  -6    6.20    0.90
  -4  -4  -6    5.10    0.80
  -4  -4  -6    5.90    0.70
  -4  -4  -6    5.60    0.80
  -5  -4  -6   22.20    2.20
  -5  -4  -6   26.60    1.90
  -5  -4  -6   19.80    2.00
  -5  -4  -6   22.80    2.00
  -5  -4  -6   24.90    2.00
  -5  -4  -6   23.80    2.10
  -6  -4  -6    7.30    0.90
  -6  -4  -6    8.40    0.90
  -6  -4  -6    8.70    0.90
   4  -5  -6    1.50    0.60
  -4   5   6    2.90    0.70
  -4   5   6    2.20    0.70
   3  -5  -6    3.50    0.90
  -3   5   6    3.70    0.80
  -3   5   6    4.90    1.00
  -3   5   6    4.60    0.90
   2  -5  -6   89.99    6.70
  -2   5   6   94.19    6.70
  -2   5   6   99.19    6.50
  -2   5   6   91.39    6.60
   1  -5  -6  117.29    8.40
   1  -5  -6  134.79    8.60
  -1   5   6  113.59    8.30
   0  -5  -6    2.50    0.70
   0  -5  -6    2.70    0.90
   0   5   6    2.40    0.60
  -1  -5  -6    2.30    0.90
  -1  -5  -6    1.90    0.70
   1   5   6    2.00    0.60
  -2  -5  -6    7.80    1.00
  -2  -5  -6    8.30    0.90
  -2  -5  -6    8.30    0.80
  -2  -5  -6    8.80    1.00
  -2  -5  -6    7.10    1.00
  -2  -5  -6    8.70    0.80
  -2  -5  -6    8.00    1.10
   2   5   6    7.80    0.90
  -3  -5  -6    9.50    1.00
  -3  -5  -6   11.80    1.10
  -3  -5  -6   11.20    1.40
  -3  -5  -6   11.90    1.20
  -3  -5  -6   11.40    1.00
  -3  -5  -6   10.10    1.30
  -3  -5  -6   10.70    1.10
   3   5   6   11.30    1.20
  -4  -5  -6   70.89    5.80
  -4  -5  -6   84.79    5.70
  -4  -5  -6   84.49    5.70
  -4  -5  -6   84.59    5.80
  -4  -5  -6   86.39    5.80
  -4  -5  -6   81.69    6.00
  -4  -5  -6   85.49    5.80
  -5  -5  -6    1.60    0.60
  -5  -5  -6    1.20    0.70
  -5  -5  -6    2.20    0.70
  -5  -5  -6    1.50    0.90
  -5  -5  -6    2.80    0.70
  -5  -5  -6    2.10    0.60
  -6  -5  -6   29.30    2.20
  -6  -5  -6   29.10    2.30
  -6  -5  -6   28.00    2.20
  -6  -5  -6   26.10    2.20
  -7  -5  -6   36.20    2.60
   3  -6  -6   -1.20    0.60
  -3   6   6    0.60    0.60
   2  -6  -6    0.80    0.80
  -2   6   6    0.40    0.70
   1  -6  -6    2.30    1.00
  -1   6   6    4.20    0.90
   0  -6  -6    3.40    0.80
   0  -6  -6    2.20    0.90
   0   6   6    2.20    0.70
  -1  -6  -6    0.90    0.90
  -1  -6  -6    0.10    0.60
   1   6   6    0.60    0.60
  -2  -6  -6   13.80    1.40
  -2  -6  -6   12.50    1.20
  -2  -6  -6   12.70    1.50
  -2  -6  -6   13.80    1.20
   2   6   6   13.20    1.40
  -3  -6  -6    8.60    0.90
  -3  -6  -6   11.10    1.10
  -3  -6  -6    9.90    0.90
  -3  -6  -6    7.80    1.10
  -3  -6  -6    9.70    1.30
  -4  -6  -6    9.60    1.10
  -4  -6  -6    9.50    1.10
  -4  -6  -6   10.70    1.00
  -4  -6  -6   12.40    1.00
  -4  -6  -6    9.40    1.20
  -4  -6  -6   10.80    1.30
  -5  -6  -6    1.70    0.60
  -5  -6  -6    1.50    0.60
  -5  -6  -6    3.30    0.80
  -5  -6  -6    1.70    0.80
  -5  -6  -6    1.70    0.70
  -6  -6  -6   -0.20    0.60
  -6  -6  -6   -0.20    0.50
  -6  -6  -6   -0.50    0.60
  -6  -6  -6   -0.10    0.50
   2  -7  -6    0.60    0.60
   1  -7  -6    0.30    0.80
  -1   7   6    0.20    0.70
   0  -7  -6   15.50    1.80
   0   7   6   23.80    1.90
  -1  -7  -6   -0.80    0.90
  -1  -7  -6   -0.40    0.60
   1   7   6    0.10    0.70
  -2  -7  -6   34.10    2.50
  -2  -7  -6   31.30    2.60
  -2  -7  -6   35.10    2.90
  -3  -7  -6    0.30    0.50
  -3  -7  -6   -0.70    0.70
  -3  -7  -6   -0.20    0.90
  -3  -7  -6    0.30    0.60
  -3  -7  -6    0.60    0.50
  -4  -7  -6    8.70    0.80
  -4  -7  -6    7.50    1.00
  -4  -7  -6    9.20    0.80
  -4  -7  -6    7.40    1.10
  -4  -7  -6    8.00    1.00
  -5  -7  -6    0.80    0.60
  -5  -7  -6    1.60    0.50
  -5  -7  -6    1.30    0.50
  -5  -7  -6    2.30    0.70
  -5  -7  -6    0.50    0.60
   0  -8  -6    9.70    1.10
  -1  -8  -6   -0.80    0.70
  -2  -8  -6   35.60    2.60
  -2  -8  -6   33.00    2.80
  -3  -8  -6    6.30    1.00
  -3  -8  -6    6.10    0.60
  -3  -8  -6    6.80    0.80
  -4  -8  -6   38.60    2.80
  -4  -8  -6   40.10    2.70
  -4  -8  -6   36.10    2.90
  -4  -8  -6   36.80    2.60
  -4  -8  -6   36.40    2.60
   2   6  -7    0.50    0.50
   2   6  -7   -0.20    0.40
  -2  -6   7    0.90    0.50
   1   6  -7   -0.90    0.50
   1   6  -7    0.00    0.50
  -1  -6   7    0.30    0.50
   0   6  -7    5.00    0.60
   0  -6   7    5.00    0.70
  -1   6  -7    1.50    0.50
   1  -6   7    1.30    0.50
   3   5  -7   18.90    1.50
   3   5  -7   17.40    1.60
  -3  -5   7   17.10    1.60
   2   5  -7   48.60    3.30
   2   5  -7   45.50    3.30
   2   5  -7   46.70    3.40
  -2  -5   7   44.60    3.50
   1   5  -7    7.10    0.80
   1   5  -7    8.00    0.80
  -1  -5   7    5.90    0.90
   0   5  -7   68.59    4.90
   0   5  -7   75.39    4.90
   0  -5   7   64.19    5.00
  -1   5  -7    3.20    0.60
   1  -5   7    2.30    0.70
  -2   5  -7    1.20    0.60
   2  -5   7    0.30    0.60
  -3   5  -7    2.50    0.60
   4   4  -7   13.60    1.20
  -4  -4   7   12.10    1.40
  -4  -4   7   15.70    1.20
   3   4  -7   27.50    2.10
  -3  -4   7   26.40    2.20
  -3  -4   7   24.90    1.90
   2   4  -7    5.50    1.50
   2   4  -7    7.50    0.90
  -2  -4   7    7.00    1.00
   1   4  -7   59.99    4.70
   1   4  -7   71.29    4.50
   1   4  -7   61.49    4.50
  -1  -4   7   59.99    4.60
   0   4  -7   55.19    3.50
   0   4  -7   46.10    3.50
   0   4  -7   47.50    3.80
   0  -4   7   43.50    3.60
  -1   4  -7   12.40    1.10
  -1   4  -7   11.50    1.20
  -1   4  -7   13.20    1.60
   1  -4   7   10.90    1.30
  -2   4  -7    1.00    0.60
  -3   4  -7   40.80    3.10
  -4   4  -7   14.80    1.40
  -4   4  -7   17.20    1.60
   5   3  -7  124.89    8.20
  -5  -3   7  116.59    8.10
  -5  -3   7  118.59    8.20
  -5  -3   7  121.59    8.20
  -4  -3   7    7.10    0.90
  -4  -3   7    7.80    0.70
  -4  -3   7    5.20    0.70
   3   3  -7    7.80    0.90
  -3  -3   7    8.20    1.00
  -3  -3   7    5.80    0.70
   2   3  -7   -0.40    0.70
   2   3  -7    0.20    0.50
  -2  -3   7   -0.10    0.40
  -2  -3   7    0.00    0.40
  -2  -3   7    0.20    0.60
   1   3  -7    0.60    0.50
   1   3  -7   -0.30    0.50
   1   3  -7   -0.10    0.70
  -1  -3   7    0.30    0.60
   0   3  -7    5.60    0.80
   0   3  -7    4.80    1.00
   0   3  -7    5.70    0.80
   0  -3   7    6.30    1.20
  -1   3  -7    2.30    0.70
  -1   3  -7    2.20    0.90
  -1   3  -7    1.80    0.60
  -2   3  -7    8.90    1.40
  -2   3  -7    7.70    1.00
  -2   3  -7    8.50    1.00
  -2   3  -7    7.10    1.00
  -3   3  -7    0.50    0.70
  -3   3  -7    1.20    0.60
  -4   3  -7    3.50    0.60
  -4   3  -7    2.70    0.70
  -4   3  -7    3.50    0.80
  -4   3  -7    2.70    0.70
  -5   3  -7    4.20    0.70
  -5   3  -7    4.10    0.70
  -5   3  -7    5.20    0.60
   5   2  -7   74.49    5.80
  -5  -2   7   87.49    5.80
  -5  -2   7   86.99    5.70
  -5  -2   7   85.29    5.80
  -4  -2   7   63.29    4.70
  -4  -2   7   56.19    4.40
  -4  -2   7   63.29    4.30
  -4  -2   7   64.59    4.40
  -3  -2   7   48.20    3.80
  -3  -2   7   49.60    4.00
  -3  -2   7   52.89    3.60
  -3  -2   7   53.39    3.70
   2   2  -7   12.50    1.20
   2   2  -7   11.20    1.40
  -2  -2   7   13.40    1.10
  -2  -2   7   14.30    1.50
  -2  -2   7   12.80    1.30
   1   2  -7    1.60    0.50
   1   2  -7    2.00    0.70
  -1  -2   7    1.20    1.40
   0   2  -7   22.70    1.60
   0   2  -7   20.70    2.00
  -1   2  -7    9.70    0.80
  -1   2  -7    8.70    1.30
  -2   2  -7    2.90    0.70
  -2   2  -7    3.30    0.70
  -2   2  -7    6.10    0.80
  -2   2  -7    4.00    1.10
  -3   2  -7   19.00    1.60
  -3   2  -7   16.40    1.60
  -3   2  -7   16.50    1.50
  -3   2  -7   16.20    1.40
  -3   2  -7   16.50    2.00
  -4   2  -7    5.60    0.80
  -4   2  -7    6.90    0.70
  -4   2  -7    4.30    0.90
  -4   2  -7    7.80    1.00
  -5   2  -7    1.40    0.60
  -5   2  -7    1.70    0.80
  -5   2  -7    2.30    0.60
  -6   2  -7    0.10    0.60
  -6   2  -7   -0.50    0.50
  -6   2  -7    0.40    0.50
  -5  -1   7    6.10    1.10
  -5  -1   7    6.40    0.80
  -5  -1   7    6.70    0.80
   4   1  -7   -1.00    0.60
  -4  -1   7    0.70    0.50
  -4  -1   7   -0.10    0.50
  -4  -1   7    0.30    1.00
  -4  -1   7    0.00    0.60
  -3  -1   7  117.29    7.90
  -3  -1   7  114.19    8.20
  -3  -1   7  103.79    8.00
  -3  -1   7  125.39    7.90
  -2  -1   7    3.50    1.00
  -2  -1   7    5.50    0.60
   1   1  -7    1.00    0.60
   1   1  -7    1.50    0.30
   0   1  -7   48.20    3.30
   0   1  -7   47.40    3.60
  -1   1  -7   48.50    3.60
  -1   1  -7   46.60    3.30
  -2   1  -7  119.59    7.60
  -2   1  -7  112.29    7.90
  -2   1  -7  101.69    7.60
  -3   1  -7    0.50    0.50
  -3   1  -7    0.90    0.60
  -3   1  -7    0.50    0.50
  -3   1  -7    0.40    0.50
  -3   1  -7    0.50    0.80
  -4   1  -7   77.29    5.10
  -4   1  -7   67.29    5.00
  -4   1  -7   70.79    5.00
  -4   1  -7   68.99    4.90
  -5   1  -7   30.40    2.40
  -5   1  -7   32.10    2.50
  -5   1  -7   27.40    2.20
  -5   1  -7   27.00    2.30
  -6   1  -7   68.79    5.00
  -6   1  -7   72.99    5.20
  -6   1  -7   74.39    5.00
   5   0  -7   -0.90    0.50
  -5   0   7    0.60    0.50
  -5   0   7   -0.20    0.90
  -5   0   7    0.10    0.50
  -4   0   7    0.10    0.60
  -4   0   7   -0.20    0.50
  -4   0   7    0.10    1.00
   3   0  -7   -0.50    0.50
  -3   0   7    0.00    0.80
  -3   0   7   -0.20    0.90
  -3   0   7    0.90    0.60
  -3   0   7    0.80    0.50
  -3   0   7    0.50    0.60
  -3   0   7    0.10    0.40
  -2   0   7   53.49    3.50
  -2   0   7   45.80    3.90
   1   0  -7   98.69    6.80
   1   0  -7  101.79    7.00
   0   0  -7  192.08   13.00
   0   0  -7  187.78   12.80
  -1   0  -7    3.60    0.40
  -1   0  -7    3.90    0.80
  -2   0  -7  175.68   11.60
  -2   0  -7  160.98   11.40
  -2   0  -7  167.28   11.30
  -3   0  -7    7.20    0.70
  -3   0  -7    5.60    1.00
  -3   0  -7    6.40    0.80
  -4   0  -7    2.20    0.70
  -4   0  -7    3.60    0.60
  -4   0  -7    3.90    1.00
  -4   0  -7    2.30    0.60
  -4   0  -7    3.20    0.80
  -5   0  -7   39.20    2.90
  -5   0  -7   40.60    3.00
  -5   0  -7   38.50    3.00
  -5   0  -7   39.00    3.10
  -6   0  -7    8.90    0.90
  -6   0  -7    8.80    1.00
  -6   0  -7    8.20    1.10
  -7   0  -7   48.30    3.60
  -7   0  -7   51.99    3.50
  -7   0  -7   48.90    3.50
   5  -1  -7    0.40    0.50
  -5   1   7    0.00    0.60
  -5   1   7    0.90    0.80
  -5   1   7    1.10    0.50
  -5   1   7    1.10    0.90
  -5   1   7    0.60    0.40
   4  -1  -7    0.40    0.50
  -4   1   7    1.60    1.00
  -4   1   7    2.10    0.60
  -4   1   7    0.60    0.70
  -4   1   7    1.70    0.60
  -4   1   7    1.60    1.10
  -3   1   7    3.90    1.00
  -3   1   7    3.80    0.60
  -3   1   7    4.40    0.80
  -3   1   7    1.90    0.90
  -2   1   7   78.19    5.70
   1  -1  -7   30.90    2.20
   0  -1  -7   66.99    4.90
   0  -1  -7   70.89    4.70
  -1  -1  -7    4.20    0.80
  -1  -1  -7    3.50    0.40
  -2  -1  -7    0.80    0.30
  -2  -1  -7    0.50    0.40
  -2  -1  -7    0.80    0.60
  -3  -1  -7   10.80    0.80
  -3  -1  -7    9.30    1.00
  -3  -1  -7    7.70    1.20
  -4  -1  -7    1.10    0.80
  -4  -1  -7    0.00    0.60
  -4  -1  -7    0.30    0.50
  -4  -1  -7   -0.40    0.60
  -5  -1  -7   46.00    3.10
  -5  -1  -7   41.80    3.30
  -5  -1  -7   42.60    3.40
  -5  -1  -7   40.30    3.20
  -5  -1  -7   44.80    3.20
  -6  -1  -7    9.00    0.90
  -6  -1  -7   10.10    1.20
  -6  -1  -7    7.70    0.90
  -7  -1  -7    1.50    0.50
  -7  -1  -7    2.20    0.80
   5  -2  -7    1.10    0.60
  -5   2   7    2.30    0.80
  -5   2   7    1.10    0.80
  -5   2   7    0.70    0.60
  -5   2   7    1.20    0.40
   4  -2  -7    3.00    0.60
  -4   2   7    3.90    1.00
  -4   2   7    4.20    0.70
  -4   2   7    2.30    1.00
  -4   2   7    3.40    0.80
   3  -2  -7   14.30    1.40
  -3   2   7   17.90    1.40
  -3   2   7   13.00    1.60
  -3   2   7   17.10    1.50
  -3   2   7   15.20    1.60
   2  -2  -7   32.00    2.40
  -2   2   7   28.70    2.70
  -2   2   7   29.40    2.70
  -2   2   7   35.60    2.40
  -2   2   7   30.40    2.50
   1  -2  -7   46.80    3.50
  -1   2   7   53.89    3.50
   0  -2  -7   89.59    6.30
   0   2   7   96.39    6.30
  -1  -2  -7  485.55   34.60
  -1  -2  -7  548.45   34.50
  -1  -2  -7  503.95   34.40
  -2  -2  -7    7.20    1.00
  -2  -2  -7    9.40    0.90
  -2  -2  -7    9.10    0.70
  -3  -2  -7  714.43   48.40
  -3  -2  -7  668.33   48.40
  -3  -2  -7  780.92   48.70
  -4  -2  -7   79.79    5.60
  -4  -2  -7   79.29    5.90
  -4  -2  -7   79.39    5.60
  -4  -2  -7   83.69    5.70
  -5  -2  -7   49.80    3.60
  -5  -2  -7   50.49    3.70
  -5  -2  -7   49.60    3.80
  -5  -2  -7   53.09    3.70
  -5  -2  -7   51.59    4.00
  -6  -2  -7    5.80    0.80
  -6  -2  -7    3.10    0.60
  -6  -2  -7    4.80    0.90
  -7  -2  -7    0.60    0.70
  -7  -2  -7   -0.20    0.70
   5  -3  -7   11.20    1.20
  -5   3   7   11.00    1.20
  -5   3   7   13.10    1.40
  -5   3   7   16.00    1.20
   4  -3  -7   17.50    1.70
  -4   3   7   13.70    1.60
  -4   3   7   15.40    1.50
  -4   3   7   15.30    1.40
   3  -3  -7   -0.10    0.50
   3  -3  -7   -0.70    0.80
  -3   3   7    0.80    0.90
  -3   3   7    1.80    0.90
  -3   3   7    0.30    0.70
   2  -3  -7  100.79    6.90
  -2   3   7  101.19    7.10
  -2   3   7   94.69    6.90
  -2   3   7  102.59    7.10
  -2   3   7  101.59    6.90
   1  -3  -7  161.28   10.20
   1  -3  -7  137.39   10.20
  -1   3   7  142.99   10.10
  -1   3   7  152.98   10.30
   0  -3  -7  132.19    9.70
   0   3   7  155.58    9.80
  -1  -3  -7    7.90    0.70
  -1  -3  -7    9.30    1.10
  -2  -3  -7  321.57   21.10
  -2  -3  -7  304.77   21.30
  -3  -3  -7  125.89    8.70
  -3  -3  -7  122.79    8.50
  -4  -3  -7    9.50    1.00
  -4  -3  -7   10.60    1.40
  -4  -3  -7    9.90    1.20
  -4  -3  -7   12.10    1.10
  -4  -3  -7    9.50    1.10
  -4  -3  -7    9.60    1.10
  -5  -3  -7  193.58   13.20
  -5  -3  -7  196.78   13.10
  -5  -3  -7  200.48   13.30
  -5  -3  -7  190.48   13.40
  -5  -3  -7  186.08   13.20
  -5  -3  -7  192.18   13.10
  -6  -3  -7   -0.40    0.80
  -6  -3  -7    0.20    0.60
  -6  -3  -7    0.50    0.50
  -6  -3  -7   -0.40    0.70
   4  -4  -7   21.80    2.00
  -4   4   7   25.60    2.20
  -4   4   7   25.80    2.10
   3  -4  -7   65.59    4.70
  -3   4   7   57.69    4.60
  -3   4   7   66.99    4.80
  -3   4   7   63.89    4.60
   2  -4  -7  811.42   48.00
   2  -4  -7  650.53   47.90
  -2   4   7  703.63   48.00
  -2   4   7  703.93   47.90
  -2   4   7  696.03   47.90
   1  -4  -7   13.40    1.40
   1  -4  -7   12.50    1.20
  -1   4   7   12.00    1.30
  -1   4   7   14.00    1.30
  -1   4   7   12.60    1.40
   0  -4  -7  889.91   59.99
   0  -4  -7  921.51   60.09
   0   4   7  869.41   59.99
   1   4   7   79.29    5.50
  -2  -4  -7   86.39    6.40
   2   4   7   93.09    6.20
  -3  -4  -7    0.60    0.60
  -3  -4  -7    0.90    0.50
  -3  -4  -7    1.20    0.60
  -3  -4  -7    1.20    0.60
  -3  -4  -7    0.50    0.70
  -3  -4  -7    1.00    0.70
  -3  -4  -7    0.50    0.60
  -4  -4  -7    1.80    0.60
  -4  -4  -7    2.20    0.90
  -4  -4  -7    2.30    0.60
  -4  -4  -7    2.30    0.80
  -4  -4  -7    2.90    0.70
  -4  -4  -7    2.10    0.80
  -4  -4  -7    2.40    0.70
  -5  -4  -7    0.40    0.70
  -5  -4  -7    0.20    0.60
  -5  -4  -7    0.40    0.90
  -5  -4  -7    0.80    0.80
  -5  -4  -7    0.00    0.70
  -5  -4  -7   -0.40    0.60
  -6  -4  -7    3.30    0.80
  -6  -4  -7    2.30    0.80
  -6  -4  -7    3.10    0.60
  -6  -4  -7    3.50    0.70
   3  -5  -7   32.40    2.70
  -3   5   7   33.60    2.70
  -3   5   7   34.00    2.60
  -3   5   7   30.30    2.60
   2  -5  -7   44.10    3.60
  -2   5   7   49.80    3.40
  -2   5   7   47.70    3.60
  -2   5   7   41.30    3.40
   1  -5  -7   67.69    4.60
   1  -5  -7   58.09    4.40
  -1   5   7   55.89    4.80
  -1   5   7   65.99    4.50
   0  -5  -7  428.16   28.60
   0  -5  -7  407.66   28.50
   0   5   7  432.86   28.50
  -1  -5  -7    2.80    0.90
  -1  -5  -7    0.90    0.80
  -1  -5  -7    1.50    0.60
   1   5   7    2.30    0.70
  -2  -5  -7   68.29    4.90
  -2  -5  -7   65.99    4.80
  -2  -5  -7   69.69    4.70
  -2  -5  -7   59.29    4.90
  -2  -5  -7   64.79    4.80
  -2  -5  -7   69.79    4.70
  -2  -5  -7   68.99    4.70
   2   5   7   68.09    4.80
  -3  -5  -7   36.40    2.80
  -3  -5  -7   32.70    2.80
  -3  -5  -7   39.10    2.80
  -3  -5  -7   35.40    2.70
  -3  -5  -7   29.70    2.80
  -3  -5  -7   35.90    2.70
  -3  -5  -7   37.60    2.90
   3   5   7   37.70    2.70
  -4  -5  -7    7.40    1.20
  -4  -5  -7    7.00    1.00
  -4  -5  -7    8.40    1.00
  -4  -5  -7    6.10    0.80
  -4  -5  -7    5.70    1.00
  -4  -5  -7    7.20    0.80
   4   5   7    7.90    1.00
  -5  -5  -7    0.80    0.90
  -5  -5  -7    1.90    0.70
  -5  -5  -7    3.00    0.80
  -5  -5  -7    3.40    0.70
  -5  -5  -7    2.00    0.60
  -5  -5  -7    2.00    0.80
  -6  -5  -7    9.90    1.00
  -6  -5  -7   13.40    1.20
  -6  -5  -7   12.60    1.10
  -7  -5  -7    0.20    0.40
  -7  -5  -7    0.90    0.40
   2  -6  -7    1.40    0.80
  -2   6   7    2.40    0.80
   1  -6  -7   -0.20    0.90
  -1   6   7    0.20    0.70
   0  -6  -7    1.00    0.70
   0  -6  -7    1.20    0.90
   0   6   7    2.50    0.80
  -1  -6  -7   58.39    4.50
  -1  -6  -7   56.09    4.40
   1   6   7   65.89    4.40
  -2  -6  -7    5.70    1.00
  -2  -6  -7    7.00    1.20
  -2  -6  -7    4.80    0.80
   2   6   7    4.80    0.90
  -3  -6  -7    2.70    0.70
  -3  -6  -7    1.50    0.80
  -3  -6  -7    3.50    0.80
  -3  -6  -7    3.30    1.00
  -3  -6  -7    2.00    0.80
  -3  -6  -7    1.80    0.60
  -3  -6  -7    2.00    0.60
   3   6   7    3.80    0.80
  -4  -6  -7    2.90    0.60
  -4  -6  -7    2.90    0.90
  -4  -6  -7    3.30    0.70
  -4  -6  -7    3.70    0.90
  -4  -6  -7    3.10    0.70
  -4  -6  -7    2.90    0.80
  -5  -6  -7    5.90    0.70
  -5  -6  -7    3.40    0.70
  -5  -6  -7    5.50    0.90
  -5  -6  -7    4.40    0.90
  -5  -6  -7    5.50    0.70
  -6  -6  -7    1.40    0.50
  -6  -6  -7    2.00    0.60
  -6  -6  -7    1.00    0.50
  -6  -6  -7    0.60    0.60
   1  -7  -7    3.60    0.90
  -1   7   7    2.90    0.70
   0  -7  -7   -0.20    0.80
   0   7   7    0.40    0.70
  -1  -7  -7    3.70    1.00
  -1  -7  -7    2.90    0.70
   1   7   7    3.80    0.80
  -2  -7  -7    5.30    0.90
  -2  -7  -7    5.40    1.10
   2   7   7    4.80    0.90
  -3  -7  -7   12.70    1.40
  -3  -7  -7   11.00    1.30
  -3  -7  -7   13.10    1.20
  -3  -7  -7   11.30    1.10
  -3  -7  -7   13.20    1.10
  -4  -7  -7    8.10    1.10
  -4  -7  -7    9.10    1.00
  -4  -7  -7    9.10    0.90
  -4  -7  -7    9.10    0.90
  -4  -7  -7    7.80    1.00
  -5  -7  -7    1.40    0.70
  -5  -7  -7    0.20    0.40
  -5  -7  -7   -0.10    0.50
  -5  -7  -7   -0.80    0.60
  -5  -7  -7    0.20    0.60
  -1  -8  -7    0.60    0.70
  -2  -8  -7    1.00    0.80
  -2  -8  -7    2.00    0.60
  -3  -8  -7    0.50    0.60
  -3  -8  -7    0.60    0.70
  -3  -8  -7    0.90    0.40
   2   5  -8    6.00    0.70
   2   5  -8    6.00    0.70
  -2  -5   8    5.60    0.70
   1   5  -8    1.00    0.50
   1   5  -8    1.40    0.50
  -1  -5   8    1.30    0.50
   0   5  -8   12.10    1.10
   0   5  -8   14.60    1.30
   0  -5   8   13.00    1.30
  -1   5  -8    0.30    0.50
  -2   5  -8    4.80    0.70
   4   4  -8    1.20    0.50
  -4  -4   8    0.20    0.40
   3   4  -8   33.10    2.40
   3   4  -8   30.80    2.40
  -3  -4   8   30.40    2.40
   2   4  -8    1.60    0.50
   2   4  -8    2.00    0.60
  -2  -4   8    1.60    0.60
   1   4  -8   81.09    5.60
   1   4  -8   76.99    5.50
   1   4  -8   85.39    5.50
  -1  -4   8   74.09    5.60
   0   4  -8   43.50    3.30
   0   4  -8   46.10    3.30
  -1   4  -8   96.39    6.90
  -1   4  -8  103.89    6.90
  -2   4  -8  160.48   11.10
   2  -4   8  165.58   11.30
  -3   4  -8    2.50    0.70
   3  -4   8    3.30    0.90
  -4   4  -8    3.60    0.60
   4   3  -8    0.90    0.60
  -4  -3   8    2.00    0.40
  -4  -3   8    1.60    0.50
   3   3  -8   50.19    3.30
   3   3  -8   41.90    3.30
  -3  -3   8   44.80    3.10
  -3  -3   8   42.10    3.30
   2   3  -8   52.89    3.40
   2   3  -8   48.00    3.50
   2   3  -8   43.10    3.70
  -2  -3   8   44.90    3.50
   1   3  -8    2.10    0.60
   1   3  -8    1.70    0.80
   1   3  -8    2.70    0.60
  -1  -3   8    2.40    1.00
   0   3  -8   19.80    1.80
   0   3  -8   22.00    1.80
   0   3  -8   18.30    2.10
   0  -3   8   21.60    2.30
  -1   3  -8   39.00    3.50
  -1   3  -8   45.80    3.20
  -1   3  -8   37.60    3.20
   1  -3   8   48.40    3.50
  -2   3  -8    1.00    0.60
  -2   3  -8    1.00    1.00
  -2   3  -8    1.00    0.70
  -3   3  -8   24.50    2.20
  -3   3  -8   24.50    2.10
  -4   3  -8    3.90    0.80
  -4   3  -8    2.90    0.70
  -5   3  -8   10.80    1.00
  -5   3  -8   11.30    1.20
   5   2  -8   17.20    1.70
  -5  -2   8   18.40    1.40
  -5  -2   8   18.60    1.40
   4   2  -8  202.78   13.60
  -4  -2   8  208.28   13.50
  -4  -2   8  209.08   13.70
  -4  -2   8  183.98   13.50
  -4  -2   8  193.48   13.50
   3   2  -8  348.77   23.30
  -3  -2   8  327.97   23.30
  -3  -2   8  368.66   23.50
  -3  -2   8  336.57   23.20
   2   2  -8   87.79    6.60
   2   2  -8  101.29    6.60
  -2  -2   8   98.29    6.80
  -2  -2   8   91.19    6.40
   1   2  -8  118.79    8.90
   1   2  -8  135.69    8.90
   1   2  -8  133.29    9.10
  -1  -2   8  128.89    9.10
   0   2  -8   16.20    1.50
   0   2  -8   16.80    1.90
   0   2  -8   14.80    1.40
   0   2  -8   17.70    1.50
   0  -2   8   15.80    1.60
  -1   2  -8   28.40    2.40
  -1   2  -8   27.60    2.70
  -1   2  -8   31.00    2.40
   1  -2   8   32.40    2.70
  -2   2  -8    6.60    0.90
  -2   2  -8    5.70    0.90
  -2   2  -8    6.40    0.80
  -2   2  -8    7.70    1.30
  -3   2  -8    8.50    1.40
  -3   2  -8    8.70    0.90
  -3   2  -8    7.90    1.10
  -3   2  -8    9.00    1.00
  -4   2  -8    0.70    0.70
  -4   2  -8   -0.40    0.60
  -4   2  -8    0.30    0.60
  -4   2  -8   -0.60    0.50
  -5   2  -8    1.80    0.60
  -5   2  -8    1.70    0.60
  -5   2  -8    1.40    0.70
  -5   2  -8    1.70    0.70
  -6   2  -8   -0.10    0.50
  -6   2  -8   -0.10    0.40
   5   1  -8    1.10    0.50
  -5  -1   8    1.20    0.40
  -5  -1   8    1.60    0.40
  -5  -1   8    0.80    0.70
   4   1  -8   78.29    6.10
  -4  -1   8   84.69    6.10
  -4  -1   8   86.89    6.30
  -4  -1   8   97.39    6.00
   3   1  -8   42.10    3.40
  -3  -1   8   45.60    3.20
  -3  -1   8   48.50    3.70
  -3  -1   8   45.20    3.20
   2   1  -8   75.19    5.50
  -2  -1   8   79.69    5.40
  -2  -1   8   80.69    5.80
   1   1  -8   92.19    6.10
   1   1  -8   85.69    6.10
   1   1  -8   80.79    6.30
  -1  -1   8   90.19    6.00
  -1  -1   8   92.29    6.40
   0   1  -8   18.40    1.90
   0   1  -8   21.60    1.90
   0  -1   8   19.90    2.00
  -1   1  -8   31.70    2.70
  -2   1  -8  120.29    8.40
  -2   1  -8  121.29    8.30
  -2   1  -8  119.99    8.40
  -2   1  -8  122.29    8.70
  -2   1  -8  122.29    8.30
  -3   1  -8    0.90    0.50
  -3   1  -8    1.10    0.60
  -3   1  -8    1.10    0.60
  -3   1  -8    0.70    0.90
  -3   1  -8    0.10    0.70
  -3   1  -8    1.80    0.60
  -4   1  -8    1.40    0.80
  -4   1  -8    2.30    1.00
  -4   1  -8    1.90    0.70
  -4   1  -8    2.50    0.70
  -4   1  -8    2.60    0.60
  -5   1  -8    1.40    0.70
  -5   1  -8    0.10    0.50
  -5   1  -8    0.70    0.70
  -5   1  -8    0.90    0.60
  -6   1  -8   -0.10    0.50
  -6   1  -8    0.60    0.60
  -6   1  -8    0.10    0.50
   5   0  -8   -0.40    0.50
  -5   0   8    0.10    0.40
  -5   0   8    0.50    0.40
  -5   0   8   -0.10    0.70
  -4   0   8    2.00    0.60
  -4   0   8    2.30    1.10
  -4   0   8    1.90    0.60
   3   0  -8    0.40    0.60
  -3   0   8   -0.20    1.00
  -3   0   8    0.50    0.50
  -3   0   8    0.50    0.70
  -3   0   8    0.20    0.90
   2   0  -8    2.20    0.60
  -2   0   8    1.80    0.80
  -2   0   8    2.40    0.50
  -2   0   8    2.30    0.50
  -2   0   8    1.60    0.70
  -2   0   8    2.30    1.00
   1   0  -8  113.29    7.70
  -1   0   8  109.19    7.80
   0   0  -8  112.69    7.90
   0   0  -8  120.69    8.20
  -1   0  -8   42.40    2.90
  -1   0  -8   41.70    3.30
  -2   0  -8   30.80    2.20
  -2   0  -8   30.40    2.60
  -2   0  -8   28.50    2.30
  -3   0  -8    2.00    0.90
  -3   0  -8    1.80    0.70
  -3   0  -8    3.00    0.70
  -3   0  -8    3.00    0.70
  -3   0  -8    3.70    0.60
  -3   0  -8    1.80    0.70
  -4   0  -8   11.10    1.30
  -4   0  -8   10.80    1.10
  -4   0  -8   13.60    1.70
  -4   0  -8   12.70    1.30
  -4   0  -8   11.90    1.30
  -4   0  -8   10.30    1.10
  -5   0  -8   12.00    1.20
  -5   0  -8   11.70    1.10
  -5   0  -8   10.00    1.10
  -5   0  -8   12.40    1.40
  -6   0  -8    3.00    0.70
  -6   0  -8    4.30    0.90
  -6   0  -8    2.80    0.60
  -7   0  -8   13.60    1.20
  -7   0  -8   12.50    1.20
   5  -1  -8   -0.20    0.40
  -5   1   8    0.80    0.80
  -5   1   8    0.70    0.70
  -5   1   8    1.50    0.50
   4  -1  -8    4.70    0.70
  -4   1   8    4.50    1.20
  -4   1   8    6.10    0.80
  -4   1   8    3.60    1.00
  -4   1   8    4.20    0.80
   3  -1  -8    0.50    0.50
  -3   1   8   -0.30    0.40
  -3   1   8    0.10    0.80
  -3   1   8   -0.10    0.70
  -3   1   8    0.30    0.90
   2  -1  -8    0.60    0.50
   2  -1  -8    0.80    0.60
  -2   1   8   -0.20    0.70
  -2   1   8    1.10    0.80
  -2   1   8    0.00    0.40
  -2   1   8   -0.10    0.90
   0  -1  -8   97.29    6.70
   0  -1  -8   99.79    6.90
  -1  -1  -8   20.70    2.00
  -1  -1  -8   21.30    1.70
  -1  -1  -8   23.20    1.60
  -2  -1  -8    9.10    0.90
  -2  -1  -8    9.10    0.80
  -2  -1  -8    7.70    1.10
  -3  -1  -8   13.60    1.70
  -3  -1  -8   13.70    1.30
  -4  -1  -8    0.30    0.80
  -4  -1  -8    1.50    0.60
  -4  -1  -8   -0.10    0.60
  -4  -1  -8    0.40    0.70
  -4  -1  -8   -0.30    0.60
  -4  -1  -8    0.50    0.60
  -5  -1  -8    0.50    0.70
  -5  -1  -8   -0.10    0.80
  -5  -1  -8    0.50    0.80
  -5  -1  -8   -1.10    0.60
  -5  -1  -8   -0.90    0.60
  -6  -1  -8    0.80    0.60
  -6  -1  -8    2.00    0.60
  -6  -1  -8    0.50    0.80
  -6  -1  -8    2.60    0.70
  -7  -1  -8    0.90    0.50
  -7  -1  -8    1.20    0.60
  -7  -1  -8    1.60    0.70
   5  -2  -8    2.40    0.60
  -5   2   8    2.30    0.60
  -5   2   8    2.60    0.70
  -5   2   8    1.90    0.70
   4  -2  -8    0.00    0.50
  -4   2   8    0.10    0.60
  -4   2   8   -0.70    0.90
  -4   2   8   -0.10    0.80
   3  -2  -8    1.50    0.60
  -3   2   8    2.40    1.00
  -3   2   8    1.60    0.80
  -3   2   8    1.80    1.00
   2  -2  -8    0.80    0.40
  -2   2   8    0.10    0.80
  -2   2   8   -0.20    0.70
  -2   2   8    0.30    0.90
   1  -2  -8    0.80    0.50
   1  -2  -8    0.70    0.60
  -1   2   8    0.80    0.50
  -1   2   8   -0.20    0.80
  -1   2   8    0.30    0.80
   0  -2  -8    0.40    0.20
   0   2   8    0.00    0.40
  -1  -2  -8   -0.20    0.40
  -1  -2  -8    0.60    0.60
  -1  -2  -8    0.60    0.30
  -2  -2  -8    0.20    0.40
  -2  -2  -8    0.20    0.70
  -2  -2  -8    0.20    0.20
  -3  -2  -8   91.99    6.70
  -3  -2  -8   96.79    6.80
  -3  -2  -8  110.19    7.10
  -4  -2  -8    0.70    0.60
  -4  -2  -8    0.70    0.70
  -4  -2  -8    1.50    0.60
  -4  -2  -8    1.40    0.90
  -4  -2  -8    0.20    0.60
  -4  -2  -8    1.00    0.90
  -5  -2  -8  270.87   18.10
  -5  -2  -8  266.97   18.40
  -5  -2  -8  262.67   18.10
  -5  -2  -8  260.67   18.20
  -5  -2  -8  277.37   18.10
  -6  -2  -8    4.80    0.70
  -6  -2  -8    3.50    1.00
  -6  -2  -8    3.90    0.90
  -6  -2  -8    7.10    0.90
  -7  -2  -8    7.00    1.00
  -7  -2  -8    9.10    1.00
   4  -3  -8    3.30    0.80
  -4   3   8    4.00    0.80
  -4   3   8    4.30    1.00
  -4   3   8    4.60    0.90
   3  -3  -8   19.20    2.00
   3  -3  -8   26.70    2.20
  -3   3   8   24.90    2.40
  -3   3   8   25.10    2.10
  -3   3   8   25.50    2.40
   2  -3  -8    5.60    0.90
   2  -3  -8    3.00    0.60
  -2   3   8    2.90    0.90
  -2   3   8    3.40    1.00
  -2   3   8    3.00    0.80
  -2   3   8    2.50    0.70
   1  -3  -8   11.20    1.10
   1  -3  -8   11.50    1.20
  -1   3   8    7.70    0.90
  -1   3   8   10.20    1.30
  -1   3   8   11.00    1.10
   0  -3  -8    2.40    0.60
   0   3   8    1.70    0.80
   0   3   8    1.90    0.60
   0   3   8    2.50    0.50
  -1  -3  -8   15.10    1.20
  -1  -3  -8   14.40    1.50
   1   3   8   15.90    1.30
  -2  -3  -8  174.78   11.80
  -2  -3  -8  171.08   12.00
  -3  -3  -8   32.20    2.50
  -3  -3  -8   32.00    2.50
  -3  -3  -8   34.30    2.50
  -3  -3  -8   31.50    2.60
  -3  -3  -8   32.90    2.80
  -3  -3  -8   30.90    2.40
  -4  -3  -8  221.28   15.00
  -4  -3  -8  212.38   15.30
  -4  -3  -8  215.48   15.00
  -4  -3  -8  219.08   15.10
  -4  -3  -8  229.58   15.10
  -4  -3  -8  229.18   15.00
  -5  -3  -8  127.69    8.60
  -5  -3  -8  120.19    8.50
  -5  -3  -8  128.19    8.50
  -5  -3  -8  121.29    8.50
  -5  -3  -8  117.69    8.80
  -5  -3  -8  125.69    8.60
  -6  -3  -8   14.40    1.50
  -6  -3  -8   15.50    1.70
  -6  -3  -8   15.80    1.50
  -6  -3  -8   17.60    1.40
  -7  -3  -8   91.89    6.40
   4  -4  -8    1.70    0.60
  -4   4   8    2.60    0.80
  -4   4   8    2.30    0.70
   3  -4  -8   19.20    1.90
  -3   4   8   19.70    1.90
  -3   4   8   18.40    1.90
   2  -4  -8   15.20    1.50
   2  -4  -8   13.30    1.40
  -2   4   8   14.20    1.50
  -2   4   8   19.70    1.50
  -2   4   8   14.60    1.60
   1  -4  -8   21.20    1.90
   1  -4  -8   19.90    1.70
  -1   4   8   18.70    1.70
  -1   4   8   18.20    2.00
  -1   4   8   17.20    1.70
   0  -4  -8  551.84   35.40
   0  -4  -8  518.65   35.30
   0   4   8  516.35   35.30
   0   4   8  512.75   35.40
   0   4   8  524.95   35.30
  -1  -4  -8   26.20    2.00
  -1  -4  -8   27.00    2.10
  -1  -4  -8   23.90    2.10
  -1  -4  -8   24.00    2.10
   1   4   8   19.70    2.00
   1   4   8   25.70    1.90
   1   4   8   22.30    2.20
  -2  -4  -8  112.19    9.50
  -2  -4  -8  134.19    9.30
  -2  -4  -8  138.79    9.60
  -2  -4  -8  145.49    9.40
  -2  -4  -8  135.59    9.40
  -2  -4  -8  143.69    9.40
   2   4   8  145.59    9.40
  -3  -4  -8   66.09    4.80
  -3  -4  -8   64.59    4.90
  -3  -4  -8   68.69    4.80
  -3  -4  -8   70.39    5.00
  -3  -4  -8   67.89    4.70
  -3  -4  -8   66.29    4.70
  -4  -4  -8   -0.10    0.70
  -4  -4  -8    0.40    0.60
  -4  -4  -8    0.90    0.90
  -4  -4  -8    0.30    0.60
  -4  -4  -8    0.20    0.80
  -4  -4  -8    2.20    0.70
  -4  -4  -8    0.50    0.60
  -5  -4  -8    4.60    0.80
  -5  -4  -8    7.00    1.30
  -5  -4  -8    6.30    1.00
  -5  -4  -8    5.50    0.90
  -5  -4  -8    6.40    0.80
  -5  -4  -8    5.70    0.90
  -6  -4  -8   -0.90    0.60
  -6  -4  -8    1.30    0.70
  -6  -4  -8    0.40    0.60
  -7  -4  -8    5.50    0.70
   3  -5  -8    9.70    1.20
  -3   5   8   11.00    1.20
  -3   5   8   13.40    1.30
  -3   5   8   15.60    1.20
   2  -5  -8    0.30    0.80
  -2   5   8    0.30    0.80
  -2   5   8   -0.50    0.60
  -2   5   8    0.10    0.70
   1  -5  -8   68.69    5.40
   1  -5  -8   77.99    5.50
  -1   5   8   74.49    5.40
  -1   5   8   79.89    5.40
  -1   5   8   78.19    5.50
   0  -5  -8  223.58   15.90
   0  -5  -8  237.48   16.00
   0   5   8  241.98   15.90
  -1  -5  -8   25.30    2.20
  -1  -5  -8   25.40    2.20
  -1  -5  -8   25.30    2.40
   1   5   8   27.20    2.20
  -2  -5  -8  635.34   47.00
  -2  -5  -8  688.03   47.00
  -2  -5  -8  711.03   47.00
  -2  -5  -8  708.93   46.90
   2   5   8  746.93   47.00
  -3  -5  -8    1.70    0.80
  -3  -5  -8    3.20    0.60
  -3  -5  -8    2.00    0.60
  -3  -5  -8    2.00    0.70
  -3  -5  -8    1.90    0.80
  -3  -5  -8    2.60    0.90
   3   5   8    2.10    0.70
  -4  -5  -8  124.29    8.60
  -4  -5  -8  126.99    8.60
  -4  -5  -8  120.79    8.70
  -4  -5  -8  131.59    8.70
  -4  -5  -8  116.09    8.90
  -4  -5  -8  127.59    8.70
   4   5   8  133.59    8.70
  -5  -5  -8   28.70    2.40
  -5  -5  -8   31.10    2.40
  -5  -5  -8   31.10    2.50
  -5  -5  -8   29.70    2.50
  -5  -5  -8   29.00    2.50
  -6  -5  -8    4.30    0.80
  -6  -5  -8    3.70    0.70
  -6  -5  -8    4.80    0.70
  -6  -5  -8    4.60    0.70
   2  -6  -8    3.60    0.80
  -2   6   8    3.50    0.70
   1  -6  -8    0.70    0.80
  -1   6   8    0.30    0.70
   0  -6  -8    2.00    0.70
   0  -6  -8    1.60    0.90
   0   6   8    2.00    0.70
  -1  -6  -8   14.00    1.30
  -1  -6  -8    8.10    1.40
   1   6   8   14.00    1.30
  -2  -6  -8  159.78   11.40
  -2  -6  -8  166.78   11.60
  -2  -6  -8  162.88   11.50
   2   6   8  177.48   11.50
  -3  -6  -8   35.80    2.70
  -3  -6  -8   34.40    2.60
  -3  -6  -8   36.50    2.90
  -3  -6  -8   35.20    2.90
  -3  -6  -8   36.20    2.60
  -3  -6  -8   34.00    2.80
   3   6   8   33.90    2.80
  -4  -6  -8   15.40    1.40
  -4  -6  -8   14.10    1.40
  -4  -6  -8   13.00    1.40
  -4  -6  -8   16.40    1.50
  -4  -6  -8   14.80    1.30
  -5  -6  -8    0.80    0.60
  -5  -6  -8   -0.10    0.70
  -5  -6  -8    0.20    0.70
  -5  -6  -8    0.60    0.60
  -5  -6  -8    0.30    0.60
  -6  -6  -8    0.30    0.50
  -6  -6  -8    0.40    0.60
  -6  -6  -8    2.10    0.60
  -6  -6  -8    0.90    0.50
   1  -7  -8    9.70    1.20
  -1   7   8   14.50    1.40
   0  -7  -8   -0.40    0.80
   0   7   8    0.10    0.70
  -1  -7  -8    2.70    0.90
  -1  -7  -8    2.40    0.70
   1   7   8    4.20    0.80
  -2  -7  -8    0.50    0.80
  -2  -7  -8    0.40    0.70
   2   7   8    1.40    0.70
  -3  -7  -8    6.20    1.10
  -3  -7  -8    5.60    0.70
  -3  -7  -8    7.10    0.80
  -3  -7  -8    6.10    1.00
  -4  -7  -8    1.10    0.70
  -4  -7  -8    1.20    0.70
  -4  -7  -8    1.30    0.50
  -4  -7  -8    2.60    0.80
  -4  -7  -8    1.30    0.50
  -5  -7  -8   26.20    2.00
  -5  -7  -8   24.80    2.10
  -5  -7  -8   24.30    1.90
  -5  -7  -8   24.10    1.90
  -2  -8  -8    5.00    0.70
  -2  -8  -8    5.10    0.80
  -3  -8  -8    1.20    0.60
  -3  -8  -8    1.50    0.60
   1   5  -9   21.90    1.70
   0   5  -9    9.40    0.90
   0   5  -9    9.70    0.90
  -1   5  -9    0.50    0.50
   3   4  -9    0.10    0.50
   3   4  -9    0.50    0.50
  -3  -4   9   -0.30    0.30
   2   4  -9    1.10    0.50
   2   4  -9    1.50    0.60
   1   4  -9    0.00    0.50
   1   4  -9    0.60    0.50
   0   4  -9    6.20    0.80
   0   4  -9    6.50    0.80
  -1   4  -9    3.40    0.70
  -1   4  -9    3.30    0.60
  -2   4  -9   29.60    2.40
   2  -4   9   33.10    2.70
  -3   4  -9   21.80    1.80
   3  -4   9   20.60    2.00
   3   3  -9    2.20    0.60
   3   3  -9    2.90    0.70
  -3  -3   9    2.00    0.70
   2   3  -9   -0.10    0.50
   2   3  -9    0.20    0.60
  -2  -3   9   -1.20    1.00
   1   3  -9    8.10    1.00
   1   3  -9   10.30    1.00
  -1  -3   9   11.80    1.30
   0   3  -9   18.90    1.70
   0   3  -9   18.40    1.80
   0   3  -9   15.80    1.90
   0  -3   9   26.20    2.20
  -1   3  -9   63.09    5.20
  -1   3  -9   72.09    4.90
  -1   3  -9   65.79    4.90
   1  -3   9   76.29    5.20
  -2   3  -9    2.40    0.70
  -2   3  -9    1.40    0.60
   2  -3   9    2.20    1.00
  -3   3  -9   87.59    6.10
  -4   3  -9   46.30    3.40
   4   2  -9    9.40    1.10
  -4  -2   9   10.90    1.20
   3   2  -9   26.90    2.20
  -3  -2   9   25.30    2.50
   2   2  -9   82.49    5.80
   2   2  -9   79.89    5.80
  -2  -2   9   84.99    6.00
   1   2  -9  246.18   17.00
   1   2  -9  262.27   17.00
   1   2  -9  232.08   17.20
  -1  -2   9  261.87   17.20
   0   2  -9    1.60    0.60
   0   2  -9    2.70    0.70
   0   2  -9    1.10    0.90
   0   2  -9    1.80    0.60
   0  -2   9    1.10    1.00
  -1   2  -9   14.60    1.40
  -1   2  -9   16.70    1.90
  -1   2  -9   14.30    1.40
   1  -2   9   15.30    1.70
  -2   2  -9    4.70    1.20
  -2   2  -9    5.10    0.80
  -2   2  -9    4.20    0.80
  -3   2  -9   -0.90    0.60
  -3   2  -9   -0.10    0.60
  -3   2  -9    0.10    0.60
  -3   2  -9    0.20    0.90
  -4   2  -9    1.50    0.70
  -4   2  -9    0.30    0.50
  -4   2  -9    1.80    0.70
  -5   2  -9    0.90    0.50
  -5   2  -9    1.70    0.60
  -5   2  -9    1.10    0.60
  -5   2  -9    0.90    0.50
   4   1  -9   15.50    1.40
   4   1  -9   18.90    1.60
  -4  -1   9   16.50    1.70
  -4  -1   9   17.30    1.40
   3   1  -9    1.00    0.60
  -3  -1   9    0.00    1.00
   2   1  -9  310.87   21.00
  -2  -1   9  310.07   21.20
   1   1  -9  279.27   18.90
   1   1  -9  249.58   19.10
   1   1  -9  295.87   18.90
  -1  -1   9  292.37   19.10
   0   1  -9  169.38   11.90
   0   1  -9  167.18   12.10
   0   1  -9  183.38   11.90
   0  -1   9  177.48   12.10
  -1   1  -9  204.78   13.70
  -1   1  -9  192.28   13.80
  -1   1  -9  197.38   14.10
  -1   1  -9  209.58   13.80
  -1   1  -9  206.38   13.80
   1  -1   9  206.58   14.00
  -2   1  -9   19.80    1.60
  -2   1  -9   16.50    2.00
  -2   1  -9   16.00    1.50
  -2   1  -9   16.00    1.50
  -3   1  -9    2.60    0.70
  -3   1  -9    3.50    0.70
  -3   1  -9    3.30    1.20
  -3   1  -9    3.30    0.80
  -3   1  -9    2.80    0.70
  -3   1  -9    2.80    0.60
  -4   1  -9   29.80    2.90
  -4   1  -9   33.70    2.70
  -4   1  -9   33.00    2.60
  -4   1  -9   33.10    2.50
  -4   1  -9   32.00    2.40
  -5   1  -9    0.50    0.60
  -5   1  -9   -0.10    0.50
  -5   1  -9    0.70    0.70
  -5   1  -9    0.60    0.70
  -6   1  -9    1.90    0.50
  -6   1  -9    0.30    0.50
  -6   1  -9    0.80    0.50
   4   0  -9    4.60    0.70
  -4   0   9    4.90    0.70
  -4   0   9    3.50    1.00
   3   0  -9    2.50    0.80
   3   0  -9    5.50    0.80
  -3   0   9    4.90    1.20
  -3   0   9    5.50    0.70
   2   0  -9   17.20    1.80
  -2   0   9   19.80    1.80
  -2   0   9   16.50    1.90
  -2   0   9   25.10    2.00
   1   0  -9   18.10    1.50
   1   0  -9   22.20    1.90
   1   0  -9   12.50    1.40
  -1   0   9   18.00    1.90
  -1   0   9   19.80    1.70
  -1   0   9   16.90    1.50
   0   0  -9   53.69    4.00
   0   0  -9   59.29    4.00
   0   0  -9   50.29    4.20
   0   0   9   57.29    4.10
   0   0   9   58.19    4.00
   0   0   9   57.79    4.30
  -1   0  -9  299.07   19.90
  -1   0  -9  297.27   19.90
  -1   0  -9  276.47   19.90
  -1   0  -9  292.57   20.10
   1   0   9  303.77   20.00
  -2   0  -9   18.80    1.70
  -2   0  -9   17.40    1.60
  -2   0  -9   19.70    1.70
  -2   0  -9   19.90    2.00
  -2   0  -9   19.00    1.50
  -2   0  -9   18.20    1.80
  -3   0  -9    1.30    0.60
  -3   0  -9    0.60    0.60
  -3   0  -9    1.20    1.00
  -3   0  -9    0.60    0.60
  -3   0  -9    1.20    0.70
  -3   0  -9    1.00    0.70
  -4   0  -9    3.00    1.10
  -4   0  -9    1.00    0.70
  -4   0  -9    1.90    0.70
  -4   0  -9    2.40    0.70
  -4   0  -9    2.00    0.70
  -4   0  -9    3.20    0.80
  -5   0  -9    0.50    0.60
  -5   0  -9    0.60    0.80
  -5   0  -9   -0.30    0.70
  -5   0  -9    0.20    0.60
  -6   0  -9    1.20    0.60
  -6   0  -9    1.50    0.60
  -6   0  -9    1.40    0.60
  -6   0  -9    2.60    0.60
   4  -1  -9   16.10    1.50
  -4   1   9   16.40    1.50
  -4   1   9   17.60    1.70
  -4   1   9   15.80    1.70
   3  -1  -9    0.50    0.60
  -3   1   9    2.30    1.10
  -3   1   9    0.70    0.70
  -3   1   9    1.40    0.60
  -3   1   9    1.10    0.90
   2  -1  -9    4.20    0.80
   2  -1  -9    5.20    0.70
  -2   1   9    5.70    1.10
  -2   1   9    3.80    0.60
  -2   1   9    3.20    1.10
  -2   1   9    4.70    0.80
   1  -1  -9   14.10    1.30
   1  -1  -9   13.40    1.30
  -1   1   9   13.70    1.30
  -1   1   9   16.00    1.70
  -1   1   9   15.10    1.50
   0  -1  -9    5.90    0.80
   0  -1  -9    5.00    0.80
   0  -1  -9    7.60    0.80
   0  -1  -9    8.30    1.50
   0   1   9    6.30    0.80
   0   1   9    6.40    1.10
   0   1   9    8.00    1.10
  -1  -1  -9   15.50    1.40
  -1  -1  -9   16.20    1.50
  -1  -1  -9   15.30    1.70
   1   1   9   15.80    1.70
  -2  -1  -9   25.50    1.90
  -2  -1  -9   25.00    1.90
  -2  -1  -9   23.40    2.10
  -2  -1  -9   23.40    2.00
  -2  -1  -9   22.10    2.30
  -2  -1  -9   27.10    2.10
   2   1   9   23.50    2.40
  -3  -1  -9    3.60    0.70
  -3  -1  -9    3.40    0.80
  -3  -1  -9    3.90    0.80
  -3  -1  -9    4.70    0.70
  -3  -1  -9    2.50    0.70
  -3  -1  -9    2.60    1.00
  -4  -1  -9   17.90    1.30
  -4  -1  -9   14.90    1.30
  -4  -1  -9   11.90    1.20
  -4  -1  -9   11.70    1.60
  -4  -1  -9    9.10    1.10
  -4  -1  -9   11.40    1.30
  -5  -1  -9   -0.30    0.60
  -5  -1  -9    0.30    0.60
  -5  -1  -9    0.70    0.70
  -5  -1  -9    0.50    0.80
  -5  -1  -9    2.00    0.90
  -5  -1  -9    1.30    0.60
  -6  -1  -9   13.00    1.60
  -6  -1  -9   19.40    1.50
  -6  -1  -9   18.60    1.70
  -6  -1  -9   16.90    1.50
  -7  -1  -9    0.30    0.60
  -7  -1  -9    0.00    0.50
   4  -2  -9   29.70    2.20
   4  -2  -9   25.30    2.10
  -4   2   9   27.10    2.10
  -4   2   9   25.40    2.30
  -4   2   9   29.20    2.50
   3  -2  -9    0.70    0.60
  -3   2   9    0.80    0.90
  -3   2   9    1.00    0.70
  -3   2   9    1.10    0.90
   2  -2  -9    9.20    1.00
  -2   2   9    8.70    1.00
  -2   2   9    7.80    1.30
  -2   2   9   11.30    1.40
   1  -2  -9    0.60    0.50
   1  -2  -9    1.30    0.60
   1  -2  -9    0.00    0.60
  -1   2   9    1.50    0.70
  -1   2   9   -0.50    0.90
  -1   2   9    0.40    0.80
   0  -2  -9   18.40    1.60
   0  -2  -9   16.30    1.70
   0   2   9   20.30    1.90
   0   2   9   18.80    1.50
   0   2   9   17.00    1.90
   0   2   9   17.10    1.50
  -1  -2  -9   17.10    1.90
  -1  -2  -9   21.20    1.80
  -1  -2  -9   20.20    1.80
   1   2   9   20.70    2.00
   1   2   9   21.60    1.70
  -2  -2  -9   50.59    3.80
  -2  -2  -9   50.59    4.00
  -2  -2  -9   53.39    3.90
  -2  -2  -9   52.89    3.90
  -2  -2  -9   58.49    4.20
  -2  -2  -9   55.79    4.00
  -2  -2  -9   56.29    3.80
  -3  -2  -9   70.89    4.70
  -3  -2  -9   64.09    5.00
  -3  -2  -9   66.59    4.70
  -3  -2  -9   64.69    4.80
  -3  -2  -9   61.69    4.70
  -3  -2  -9   64.49    4.70
  -3  -2  -9   66.49    4.60
  -4  -2  -9    4.50    0.80
  -4  -2  -9    3.60    0.80
  -4  -2  -9    3.70    0.90
  -4  -2  -9    3.60    0.90
  -4  -2  -9    4.70    0.70
  -4  -2  -9    3.30    0.80
  -4  -2  -9    3.60    1.10
  -5  -2  -9   29.50    2.70
  -5  -2  -9   29.80    2.80
  -5  -2  -9   32.20    2.50
  -5  -2  -9   28.10    2.50
  -5  -2  -9   31.00    2.30
  -5  -2  -9   34.00    2.60
  -6  -2  -9    0.50    0.50
  -6  -2  -9    1.30    0.70
  -6  -2  -9    0.40    0.80
  -6  -2  -9    1.20    0.70
  -7  -2  -9    5.20    0.80
   4  -3  -9    0.60    0.60
  -4   3   9    0.60    0.60
  -4   3   9    0.40    0.60
  -4   3   9    0.30    0.70
   3  -3  -9   10.60    1.20
   3  -3  -9    8.70    1.00
  -3   3   9   11.80    1.30
  -3   3   9   11.20    1.40
  -3   3   9   10.50    1.10
   2  -3  -9    8.10    1.00
   2  -3  -9    5.00    0.80
  -2   3   9    4.70    1.10
  -2   3   9    4.40    1.10
  -2   3   9    6.50    0.90
   1  -3  -9    3.30    0.80
   1  -3  -9    2.80    0.60
  -1   3   9    3.00    0.60
  -1   3   9    2.50    0.90
  -1   3   9    4.30    0.80
   0  -3  -9   23.20    2.30
   0  -3  -9   23.70    1.80
   0  -3  -9   19.50    1.90
   0   3   9   21.80    1.80
   0   3   9   19.20    1.80
   0   3   9   20.50    2.10
  -1  -3  -9   83.49    6.30
  -1  -3  -9   94.99    6.30
  -1  -3  -9   88.89    6.20
   1   3   9   87.29    6.20
   1   3   9   96.79    6.20
   1   3   9   89.09    6.40
  -2  -3  -9    0.90    0.60
  -2  -3  -9    2.40    0.70
  -2  -3  -9    0.80    0.50
  -2  -3  -9    1.50    0.80
  -2  -3  -9    0.60    0.70
  -2  -3  -9    0.20    0.60
   2   3   9   -0.40    0.70
   2   3   9    1.10    0.60
  -3  -3  -9    6.30    0.90
  -3  -3  -9    5.40    0.90
  -3  -3  -9    4.50    0.70
  -3  -3  -9    5.90    0.80
  -3  -3  -9    6.30    1.20
  -3  -3  -9    4.80    0.80
  -3  -3  -9    3.90    0.60
  -4  -3  -9    2.70    0.80
  -4  -3  -9    2.30    0.60
  -4  -3  -9    1.60    0.80
  -4  -3  -9    2.60    1.00
  -4  -3  -9    2.70    0.80
  -4  -3  -9    1.00    0.70
  -4  -3  -9    2.40    0.70
  -5  -3  -9   39.50    3.20
  -5  -3  -9   41.90    3.10
  -5  -3  -9   39.90    3.10
  -5  -3  -9   34.40    3.20
  -5  -3  -9   44.60    3.20
  -5  -3  -9   38.70    3.40
  -5  -3  -9   39.60    3.10
  -6  -3  -9    0.10    0.70
  -6  -3  -9   -0.40    0.70
  -6  -3  -9    0.80    0.60
  -6  -3  -9   -0.30    0.60
  -7  -3  -9   80.19    5.60
  -7  -3  -9   79.69    5.50
   3  -4  -9   12.50    1.20
   3  -4  -9   14.80    1.40
  -3   4   9   17.40    1.60
  -3   4   9   15.40    1.40
   2  -4  -9    0.80    0.80
   2  -4  -9    0.90    0.60
  -2   4   9    1.40    0.70
  -2   4   9    0.80    0.60
  -2   4   9    2.50    1.00
   1  -4  -9  160.48   10.70
   1  -4  -9  148.89   10.60
  -1   4   9  157.58   10.60
  -1   4   9  150.98   10.60
  -1   4   9  155.78   10.70
   0  -4  -9   23.30    2.00
   0  -4  -9   22.60    2.00
   0  -4  -9   21.90    1.90
   0   4   9   18.90    2.20
   0   4   9   20.10    1.80
   0   4   9   23.20    1.90
  -1  -4  -9    0.20    0.70
  -1  -4  -9    0.70    0.70
  -1  -4  -9    0.80    0.50
   1   4   9    1.80    0.60
   1   4   9    0.50    0.70
   1   4   9    0.90    0.60
  -2  -4  -9   22.20    1.80
  -2  -4  -9   19.70    1.80
  -2  -4  -9   20.30    1.80
  -2  -4  -9   19.50    1.90
  -2  -4  -9   18.20    1.90
   2   4   9   19.90    1.90
   2   4   9   21.70    1.70
  -3  -4  -9    2.00    0.70
  -3  -4  -9    3.40    0.70
  -3  -4  -9    3.50    1.00
  -3  -4  -9    3.10    0.80
  -3  -4  -9    4.90    0.80
  -3  -4  -9    3.50    0.80
  -4  -4  -9   25.70    2.30
  -4  -4  -9   26.40    2.60
  -4  -4  -9   26.50    2.30
  -4  -4  -9   27.30    2.20
  -4  -4  -9   27.00    2.40
  -4  -4  -9   29.60    2.30
  -4  -4  -9   30.00    2.40
  -5  -4  -9   10.60    1.20
  -5  -4  -9   13.40    1.30
  -5  -4  -9   10.90    1.20
  -5  -4  -9   14.50    1.30
  -5  -4  -9   12.80    1.30
  -6  -4  -9   55.69    3.90
  -6  -4  -9   53.99    3.90
  -6  -4  -9   57.69    3.90
  -6  -4  -9   49.90    4.00
  -7  -4  -9   24.50    2.00
  -7  -4  -9   28.20    2.00
   2  -5  -9   11.20    1.30
   2  -5  -9    9.60    1.10
  -2   5   9   13.50    1.30
  -2   5   9   13.40    1.20
  -2   5   9   14.30    1.40
   1  -5  -9    2.40    0.70
   1  -5  -9    2.10    0.90
  -1   5   9    3.10    0.80
  -1   5   9    1.40    0.90
  -1   5   9    3.00    0.70
   0  -5  -9   44.50    3.50
   0  -5  -9   45.80    3.60
   0   5   9   35.60    3.70
   0   5   9   52.19    3.60
   0   5   9   48.80    3.40
  -1  -5  -9   12.60    1.30
  -1  -5  -9   12.00    1.30
  -1  -5  -9   12.20    1.40
   1   5   9   12.50    1.30
  -2  -5  -9  497.95   33.70
  -2  -5  -9  465.55   33.70
  -2  -5  -9  496.35   33.60
   2   5   9  537.75   33.70
  -3  -5  -9    3.60    0.90
  -3  -5  -9    4.40    0.70
  -3  -5  -9    4.00    0.80
  -3  -5  -9    5.30    0.70
  -3  -5  -9    4.60    0.90
  -3  -5  -9    3.60    0.90
   3   5   9    5.30    0.90
  -4  -5  -9  323.57   22.20
  -4  -5  -9  325.67   22.10
  -4  -5  -9  320.27   22.10
  -4  -5  -9  321.77   22.10
  -4  -5  -9  323.17   22.10
   4   5   9  346.47   22.10
  -5  -5  -9   53.29    3.90
  -5  -5  -9   56.09    3.80
  -5  -5  -9   50.99    3.80
  -5  -5  -9   51.49    3.90
  -5  -5  -9   53.39    3.80
   5   5   9   47.50    3.70
  -6  -5  -9   10.50    0.90
  -6  -5  -9    8.40    0.90
  -6  -5  -9   10.40    1.00
  -6  -5  -9   10.20    1.00
   2  -6  -9    1.60    0.60
   1  -6  -9   12.10    1.40
   1  -6  -9   15.40    1.40
  -1   6   9   15.50    1.50
   0  -6  -9    4.50    1.00
   0  -6  -9    5.70    0.90
   0   6   9    5.40    0.90
  -1  -6  -9   95.29    6.60
  -1  -6  -9   90.79    6.70
   1   6   9   96.59    6.60
  -2  -6  -9   42.50    3.30
  -2  -6  -9   41.70    3.40
  -2  -6  -9   44.80    3.40
   2   6   9   43.80    3.30
  -3  -6  -9   68.29    4.90
  -3  -6  -9   68.09    4.90
  -3  -6  -9   72.39    5.10
  -3  -6  -9   70.89    5.10
   3   6   9   72.69    5.10
  -4  -6  -9  480.95   32.60
  -4  -6  -9  481.35   32.60
  -4  -6  -9  506.25   32.60
  -4  -6  -9  486.85   32.50
  -4  -6  -9  504.35   32.50
   4   6   9  443.66   32.60
  -5  -6  -9    5.50    0.70
  -5  -6  -9    5.00    0.80
  -5  -6  -9    5.50    0.70
  -5  -6  -9    6.40    0.90
  -5  -6  -9    4.80    0.80
  -6  -6  -9  132.69    9.00
  -6  -6  -9  132.99    9.00
  -6  -6  -9  130.89    9.00
   0  -7  -9    5.30    1.00
   0  -7  -9    8.90    0.80
   0   7   9    6.50    0.90
  -1  -7  -9   18.20    1.80
  -1  -7  -9   21.80    1.80
   1   7   9   17.90    1.70
  -2  -7  -9   12.60    1.20
  -2  -7  -9   11.20    1.30
   2   7   9   11.70    1.20
  -3  -7  -9    5.60    1.00
  -3  -7  -9    6.60    0.80
  -3  -7  -9    6.10    1.00
   3   7   9    5.10    0.90
  -4  -7  -9   15.10    1.20
  -4  -7  -9   12.00    1.20
  -4  -7  -9   12.60    1.20
  -4  -7  -9   13.30    1.20
  -5  -7  -9    0.60    0.40
   1   4 -10    1.80    0.50
   0   4 -10    0.20    0.50
   0   4 -10    0.00    0.50
  -1   4 -10   20.80    1.70
  -2   4 -10    0.10    0.50
   3   3 -10    1.40    0.50
   2   3 -10    2.00    0.60
   2   3 -10    1.10    0.50
   1   3 -10    9.50    0.90
   1   3 -10    7.30    0.90
  -1  -3  10    8.80    1.10
   0   3 -10   -0.10    0.50
   0   3 -10   -0.50    0.50
   0  -3  10   -1.00    0.80
  -1   3 -10   12.10    1.20
  -1   3 -10   13.10    1.20
   1  -3  10   12.30    1.40
  -2   3 -10    0.80    0.60
  -2   3 -10    2.00    0.60
   2  -3  10    1.10    0.90
  -3   3 -10   20.60    1.70
   3  -3  10   19.60    2.10
  -4   3 -10   26.30    2.00
   4  -3  10   26.10    2.30
   3   2 -10    6.00    0.90
   3   2 -10    8.60    0.80
  -3  -2  10    9.00    1.10
   2   2 -10    5.00    0.80
   2   2 -10    5.40    0.70
   2   2 -10    4.10    0.70
  -2  -2  10    6.00    1.10
   1   2 -10    1.70    0.70
   1   2 -10    1.50    0.60
  -1  -2  10    0.60    0.90
   0   2 -10    3.00    0.70
   0   2 -10    1.40    0.90
   0   2 -10    1.50    0.60
   0  -2  10    2.10    1.00
  -1   2 -10   25.90    2.50
  -1   2 -10   26.10    2.30
  -1   2 -10   26.70    2.20
   1  -2  10   29.80    2.70
  -2   2 -10   53.39    3.80
  -2   2 -10   48.40    3.70
   2  -2  10   51.99    4.10
  -3   2 -10   33.00    2.40
  -3   2 -10   31.60    2.60
  -3   2 -10   34.90    2.50
   3  -2  10   31.00    3.00
  -4   2 -10    6.20    0.90
  -4   2 -10    6.60    0.70
  -5   2 -10   29.40    2.20
  -5   2 -10   32.70    2.30
   4   1 -10    5.00    0.60
   4   1 -10    4.70    0.70
  -4  -1  10    3.40    0.80
   3   1 -10    1.00    0.70
   3   1 -10    0.50    0.50
  -3  -1  10   -0.80    0.80
   2   1 -10   22.10    2.10
   2   1 -10   26.40    1.90
  -2  -1  10   21.90    2.40
   1   1 -10   16.40    1.50
   1   1 -10   13.80    1.40
  -1  -1  10   17.00    1.80
   0   1 -10  346.97   23.60
   0   1 -10  381.26   23.60
   0   1 -10  318.67   23.80
   0  -1  10  351.16   23.80
  -1   1 -10  455.05   29.80
  -1   1 -10  412.66   30.00
  -1   1 -10  463.35   29.80
  -1   1 -10  419.46   29.70
   1  -1  10  453.25   29.70
   1  -1  10  443.96   29.90
  -2   1 -10   59.39    4.40
  -2   1 -10   60.89    4.30
  -2   1 -10   61.89    4.40
  -2   1 -10   61.29    4.80
   2  -1  10   60.09    4.70
  -3   1 -10  179.38   13.00
  -3   1 -10  185.28   12.60
  -3   1 -10  189.68   12.60
  -3   1 -10  184.98   12.50
  -4   1 -10    0.60    0.60
  -4   1 -10   -0.40    0.70
  -4   1 -10    0.00    0.50
  -4   1 -10   -0.20    0.50
  -5   1 -10    4.60    0.80
  -5   1 -10    5.10    0.80
  -5   1 -10    5.90    0.70
   4   0 -10    2.10    0.50
  -4   0  10    1.30    0.70
   3   0 -10   13.30    1.20
   3   0 -10   10.80    1.20
  -3   0  10   11.90    1.50
   2   0 -10    0.80    0.60
   2   0 -10    1.10    0.50
  -2   0  10    0.20    0.80
  -2   0  10    0.30    1.00
  -2   0  10   -0.10    0.60
   1   0 -10   48.80    3.20
   1   0 -10   38.70    3.20
  -1   0  10   43.20    3.60
  -1   0  10   41.30    3.20
  -1   0  10   41.70    3.40
   0   0 -10  171.18   12.60
   0   0 -10  178.18   12.40
   0   0 -10  190.18   12.50
   0   0  10  187.18   12.50
   0   0  10  183.38   12.60
   0   0  10  183.98   12.40
  -1   0 -10   31.10    2.50
  -1   0 -10   29.20    2.70
  -1   0 -10   32.30    2.50
   1   0  10   30.60    2.80
  -2   0 -10  314.47   20.30
  -2   0 -10  300.77   20.40
  -2   0 -10  294.17   20.70
  -2   0 -10  306.07   20.40
  -2   0 -10  279.47   20.30
   2   0  10  309.67   20.50
  -3   0 -10  284.47   20.50
  -3   0 -10  320.07   20.50
  -3   0 -10  319.67   20.50
  -3   0 -10  278.17   20.80
  -3   0 -10  308.77   20.40
  -4   0 -10   42.00    3.10
  -4   0 -10   40.20    3.50
  -4   0 -10   38.50    3.00
  -4   0 -10   39.10    3.10
  -4   0 -10   40.20    3.00
  -5   0 -10    0.80    0.70
  -5   0 -10    1.00    0.60
  -5   0 -10    1.30    0.70
  -5   0 -10    1.10    0.60
  -6   0 -10    8.80    1.00
  -6   0 -10   10.70    0.90
  -6   0 -10   11.90    1.00
   4  -1 -10   22.50    1.70
   4  -1 -10   15.50    1.60
  -4   1  10   23.10    1.80
  -4   1  10   15.90    1.80
   3  -1 -10   31.10    2.30
  -3   1  10   30.90    2.70
  -3   1  10   25.90    2.40
  -3   1  10   26.30    2.20
   2  -1 -10   26.30    2.50
   2  -1 -10   33.10    2.40
  -2   1  10   32.10    2.40
  -2   1  10   32.20    2.90
  -2   1  10   30.70    2.70
   1  -1 -10    0.80    0.60
   1  -1 -10    0.80    0.60
  -1   1  10    0.30    0.80
  -1   1  10    0.70    0.70
  -1   1  10    0.80    1.00
   0  -1 -10   18.60    1.80
   0  -1 -10   22.20    1.70
   0  -1 -10   17.70    1.80
   0   1  10   19.90    2.20
   0   1  10   20.30    2.00
   0   1  10   20.50    1.80
  -1  -1 -10    4.10    0.80
  -1  -1 -10    2.70    0.80
  -1  -1 -10    4.10    0.90
   1   1  10    3.00    1.10
   1   1  10    5.20    0.70
   1   1  10    4.30    0.90
  -2  -1 -10    8.00    1.00
  -2  -1 -10    7.50    1.30
  -2  -1 -10    7.50    0.90
  -2  -1 -10    7.70    0.90
  -2  -1 -10    9.30    0.90
  -2  -1 -10    9.20    1.10
   2   1  10    7.90    1.30
  -3  -1 -10   40.80    3.30
  -3  -1 -10   45.20    3.20
  -3  -1 -10   46.90    3.30
  -3  -1 -10   44.60    3.40
  -3  -1 -10   45.80    3.70
  -3  -1 -10   41.90    3.30
  -3  -1 -10   41.80    3.40
   3   1  10   43.40    3.70
  -4  -1 -10   17.90    1.50
  -4  -1 -10   14.20    1.30
  -4  -1 -10   15.20    1.40
  -4  -1 -10   14.20    1.90
  -4  -1 -10   12.80    1.40
  -5  -1 -10    0.50    0.60
  -5  -1 -10    0.60    0.80
  -5  -1 -10   -0.10    0.60
  -5  -1 -10   -0.60    0.60
  -6  -1 -10    0.80    0.50
  -6  -1 -10    1.10    0.60
  -6  -1 -10    0.50    0.70
  -6  -1 -10    0.40    0.60
   3  -2 -10   23.20    2.00
   3  -2 -10   27.70    2.10
  -3   2  10   22.30    2.20
  -3   2  10   25.90    2.40
  -3   2  10   22.60    2.00
   2  -2 -10   24.60    2.20
   2  -2 -10   27.70    2.10
   2  -2 -10   23.20    2.00
  -2   2  10   19.80    2.30
  -2   2  10   23.30    2.30
  -2   2  10   22.50    2.10
   1  -2 -10    7.20    0.90
   1  -2 -10    6.00    0.90
  -1   2  10    8.50    1.00
  -1   2  10    6.30    1.10
  -1   2  10    7.50    1.20
   0  -2 -10    0.00    0.60
   0  -2 -10   -0.80    0.60
   0   2  10    0.40    0.80
   0   2  10    0.30    0.60
   0   2  10   -0.50    0.90
  -1  -2 -10    1.10    0.60
  -1  -2 -10    1.30    0.70
  -1  -2 -10    0.50    0.70
  -1  -2 -10   -0.30    0.70
   1   2  10   -0.20    0.40
   1   2  10    0.90    0.60
   1   2  10    0.20    0.90
   1   2  10    1.60    0.80
  -2  -2 -10    3.50    0.80
  -2  -2 -10    3.10    0.70
  -2  -2 -10    3.70    0.90
  -2  -2 -10    3.10    0.60
  -2  -2 -10    2.50    0.90
  -3  -2 -10   -0.10    0.80
  -3  -2 -10   -0.30    0.60
  -3  -2 -10    0.80    0.70
  -3  -2 -10   -0.40    0.60
  -3  -2 -10   -0.20    0.50
  -3  -2 -10    0.30    0.60
  -3  -2 -10    0.20    0.80
  -4  -2 -10   55.49    4.40
  -4  -2 -10   60.99    4.50
  -4  -2 -10   58.99    4.80
  -4  -2 -10   62.09    4.50
  -4  -2 -10   69.89    4.50
  -4  -2 -10   60.39    4.50
  -4  -2 -10   63.19    4.40
  -5  -2 -10    1.90    0.80
  -5  -2 -10    1.80    0.70
  -5  -2 -10    0.90    0.60
  -5  -2 -10    0.90    0.80
  -5  -2 -10    0.60    0.70
  -6  -2 -10    4.10    0.80
  -6  -2 -10    6.10    0.80
  -6  -2 -10    4.60    0.90
  -6  -2 -10    5.00    0.60
   3  -3 -10    2.50    0.70
   3  -3 -10    2.10    0.60
  -3   3  10    2.60    0.80
  -3   3  10    2.70    0.90
  -3   3  10    2.70    0.70
   2  -3 -10   27.70    2.30
   2  -3 -10   26.30    2.10
  -2   3  10   24.40    2.40
  -2   3  10   26.40    2.20
  -2   3  10   25.30    2.50
   1  -3 -10   16.10    1.60
   1  -3 -10   13.60    1.40
   1  -3 -10   16.40    1.60
  -1   3  10   15.00    1.40
  -1   3  10   18.10    1.70
   0  -3 -10    1.20    0.60
   0  -3 -10    1.40    0.70
   0   3  10    1.80    0.70
   0   3  10    2.00    0.80
   0   3  10    2.00    0.60
  -1  -3 -10    0.20    0.70
  -1  -3 -10    0.50    0.60
   1   3  10    0.60    0.80
   1   3  10   -0.30    0.50
   1   3  10   -0.40    0.60
  -2  -3 -10    2.50    0.70
  -2  -3 -10    3.80    0.90
  -2  -3 -10    3.40    0.80
  -2  -3 -10    2.70    0.90
  -2  -3 -10    4.40    0.70
   2   3  10    2.80    0.90
   2   3  10    2.90    0.70
  -3  -3 -10   17.90    1.70
  -3  -3 -10   20.80    1.80
  -3  -3 -10   15.60    1.50
  -3  -3 -10   17.80    1.70
  -3  -3 -10   20.30    1.60
  -3  -3 -10   16.50    2.00
  -4  -3 -10    1.10    0.90
  -4  -3 -10    3.30    0.80
  -4  -3 -10    1.80    0.70
  -4  -3 -10    0.70    0.70
  -4  -3 -10    2.70    0.90
  -4  -3 -10    1.00    0.60
  -4  -3 -10    0.70    0.70
  -5  -3 -10    1.80    0.90
  -5  -3 -10    0.50    0.70
  -5  -3 -10    1.20    0.80
  -5  -3 -10    2.00    0.70
  -5  -3 -10    0.50    0.50
  -5  -3 -10    0.10    0.70
  -6  -3 -10    0.30    0.60
  -6  -3 -10    0.10    0.50
  -6  -3 -10    0.80    0.70
  -6  -3 -10   -0.70    0.60
   3  -4 -10    0.80    0.50
   3  -4 -10    1.10    0.60
  -3   4  10    1.20    0.70
  -3   4  10    0.10    0.60
   2  -4 -10    2.20    0.80
   2  -4 -10    1.40    0.70
  -2   4  10    2.90    0.70
  -2   4  10    2.70    0.90
   1  -4 -10   11.70    1.30
   1  -4 -10   11.20    1.20
  -1   4  10   13.40    1.50
  -1   4  10   12.00    1.20
  -1   4  10   13.00    1.30
   0  -4 -10    0.70    0.70
   0  -4 -10    1.30    0.70
   0  -4 -10    0.40    0.70
   0   4  10   -0.10    0.80
   0   4  10    1.50    0.60
   0   4  10    0.40    0.70
  -1  -4 -10   48.50    3.90
  -1  -4 -10   52.69    3.80
  -1  -4 -10   53.49    3.70
   1   4  10   53.39    4.00
   1   4  10   49.90    3.70
   1   4  10   51.69    3.80
  -2  -4 -10   28.00    2.40
  -2  -4 -10   31.00    2.40
  -2  -4 -10   31.90    2.50
  -2  -4 -10   27.80    2.60
   2   4  10   31.30    2.70
   2   4  10   31.50    2.40
   2   4  10   31.10    2.40
  -3  -4 -10    1.40    0.60
  -3  -4 -10    0.70    0.70
  -3  -4 -10    1.10    0.80
  -3  -4 -10    0.20    0.60
  -3  -4 -10    1.40    0.80
  -3  -4 -10    1.10    0.70
   3   4  10   -0.10    0.90
  -4  -4 -10    6.90    0.90
  -4  -4 -10    7.90    1.00
  -4  -4 -10    6.50    1.00
  -4  -4 -10    7.60    1.40
  -4  -4 -10    7.10    1.00
  -5  -4 -10    5.40    1.00
  -5  -4 -10    7.40    0.90
  -5  -4 -10    8.40    0.90
  -5  -4 -10    7.40    1.00
  -6  -4 -10   27.40    2.00
  -6  -4 -10   25.80    2.10
  -6  -4 -10   24.50    2.10
   2  -5 -10    2.30    0.70
   2  -5 -10    2.40    0.60
  -2   5  10    3.10    0.80
  -2   5  10    3.90    0.70
   1  -5 -10    1.10    0.70
   1  -5 -10   -0.20    0.70
  -1   5  10   -0.60    0.70
  -1   5  10   -0.60    0.60
  -1   5  10    0.20    0.70
   0  -5 -10   -0.20    0.70
   0  -5 -10    0.60    0.80
   0   5  10   -0.90    0.70
   0   5  10   -0.80    0.80
   0   5  10    0.60    0.60
  -1  -5 -10   64.89    4.80
  -1  -5 -10   69.19    4.80
  -1  -5 -10   63.99    4.90
   1   5  10   67.89    4.80
  -2  -5 -10    3.40    0.70
  -2  -5 -10    3.80    0.90
  -2  -5 -10    3.50    0.90
   2   5  10    4.60    0.80
  -3  -5 -10    4.30    0.70
  -3  -5 -10    5.00    1.00
  -3  -5 -10    7.00    1.00
  -3  -5 -10    4.30    0.80
  -3  -5 -10    5.60    0.80
   3   5  10    6.30    0.90
  -4  -5 -10  216.68   14.80
  -4  -5 -10  222.68   14.70
  -4  -5 -10  215.28   14.70
  -4  -5 -10  218.98   14.80
  -4  -5 -10  212.78   14.80
   4   5  10  217.78   14.80
  -5  -5 -10    8.30    1.00
  -5  -5 -10    7.50    0.90
  -5  -5 -10   11.00    1.10
  -5  -5 -10    9.10    0.90
   5   5  10    7.80    0.90
  -6  -5 -10   53.49    3.80
  -6  -5 -10   56.09    3.80
  -6  -5 -10   52.19    3.80
  -6  -5 -10   54.59    3.80
   1  -6 -10    0.60    0.50
   1  -6 -10    0.00    0.60
  -1   6  10    0.00    0.60
   0  -6 -10   -0.50    0.70
   0  -6 -10    0.00    0.70
   0   6  10   -0.10    0.60
  -1  -6 -10    5.10    0.90
  -1  -6 -10    4.20    0.90
   1   6  10    4.60    0.80
  -2  -6 -10    3.50    0.80
  -2  -6 -10    3.20    0.80
  -2  -6 -10    1.80    0.80
   2   6  10    1.50    0.80
  -3  -6 -10   50.99    3.70
  -3  -6 -10   53.99    3.90
  -3  -6 -10   52.29    3.90
   3   6  10   51.69    3.90
  -4  -6 -10  148.19   10.00
  -4  -6 -10  151.98   10.00
  -4  -6 -10  148.89    9.90
  -4  -6 -10  143.69   10.00
  -4  -6 -10  145.19    9.90
   4   6  10  137.99   10.00
  -5  -6 -10   45.50    3.20
  -5  -6 -10   42.70    3.10
  -5  -6 -10   41.20    3.10
  -5  -6 -10   44.60    3.20
  -5  -6 -10   42.70    3.10
  -1  -7 -10    8.70    1.00
  -1  -7 -10    8.90    1.00
   1   7  10    7.70    0.90
  -2  -7 -10    5.50    0.90
  -2  -7 -10    5.00    0.80
   2   7  10    4.30    0.80
  -3  -7 -10    2.20    0.60
  -3  -7 -10    1.80    0.70
   3   7  10    0.70    0.80
  -4  -7 -10    2.80    0.60
  -4  -7 -10    2.80    0.50
  -4  -7 -10    3.00    0.70
  -4  -7 -10    2.40    0.40
   1   3 -11   -0.40    0.50
   1   3 -11    0.20    0.50
  -1  -3  11    0.00    0.70
   0   3 -11    0.80    0.50
   0  -3  11    1.10    0.80
  -1   3 -11    0.70    0.50
  -1   3 -11    0.90    0.50
   1  -3  11    1.40    0.80
  -2   3 -11    0.40    0.50
  -2   3 -11    0.60    0.50
   2  -3  11    0.00    0.80
  -3   3 -11    0.40    0.50
   3  -3  11    0.50    0.70
   2   2 -11   15.80    1.50
   2   2 -11   14.30    1.30
  -2  -2  11   18.10    1.80
   1   2 -11    1.50    0.50
   1   2 -11    0.70    0.70
  -1  -2  11    1.10    0.80
   0   2 -11    7.80    1.00
   0   2 -11    8.50    0.90
   0  -2  11    6.60    1.20
  -1   2 -11   23.10    2.00
  -1   2 -11   23.00    2.00
   1  -2  11   22.80    2.40
  -2   2 -11   -0.10    0.60
  -2   2 -11   -0.50    0.50
   2  -2  11    1.40    1.00
  -3   2 -11    3.60    0.70
  -3   2 -11    3.90    0.70
   3  -2  11    3.60    1.00
  -4   2 -11    7.20    0.70
  -4   2 -11    8.40    0.90
   4  -2  11    6.90    1.10
   3   1 -11    0.20    0.60
   3   1 -11    0.10    0.50
  -3  -1  11    0.80    0.70
   2   1 -11    4.70    0.60
   2   1 -11    4.10    0.70
  -2  -1  11    3.70    1.00
   1   1 -11   10.60    1.10
   1   1 -11   12.70    1.20
  -1  -1  11   13.30    1.50
   0   1 -11   10.60    1.10
   0   1 -11    9.10    1.10
   0  -1  11   11.30    1.50
  -1   1 -11    5.10    0.80
  -1   1 -11    4.60    0.80
  -1   1 -11    5.80    0.80
   1  -1  11    5.00    0.90
   1  -1  11    4.80    1.20
   1  -1  11    4.70    0.70
  -2   1 -11   57.69    4.30
  -2   1 -11   59.39    4.30
   2  -1  11   60.39    4.70
  -3   1 -11  147.59    9.80
  -3   1 -11  140.49    9.80
  -3   1 -11  140.89    9.70
   3  -1  11  142.49   10.00
  -4   1 -11    0.00    0.50
  -4   1 -11   -0.70    0.60
  -4   1 -11    1.00    0.50
   4  -1  11   -0.30    0.90
  -5   1 -11    8.10    0.70
  -5   1 -11    7.00    0.80
  -5   1 -11    8.20    0.90
   5  -1  11    8.50    1.10
   3   0 -11    2.90    0.70
   3   0 -11    3.20    0.60
  -3   0  11    3.50    0.90
   2   0 -11    8.80    0.90
   2   0 -11    6.30    0.90
  -2   0  11    6.50    1.20
   1   0 -11    1.80    0.70
   1   0 -11    2.20    0.60
  -1   0  11    1.70    0.60
  -1   0  11    1.40    1.10
  -1   0  11    1.20    0.80
   0   0 -11    5.10    0.90
   0   0 -11    7.40    1.00
   0   0  11   11.20    1.20
   0   0  11   10.40    1.40
   0   0  11    8.60    0.90
  -1   0 -11    0.30    0.60
  -1   0 -11   -0.40    0.80
  -1   0 -11   -0.10    0.70
   1   0  11   -0.70    1.00
   1   0  11    0.20    0.80
   1   0  11    1.10    0.60
  -2   0 -11  263.57   16.90
  -2   0 -11  254.87   16.90
  -2   0 -11  223.48   17.10
  -2   0 -11  242.38   16.90
   2   0  11  260.67   17.10
  -3   0 -11  125.79    8.30
  -3   0 -11  114.49    8.30
  -3   0 -11  122.89    8.40
   3   0  11  120.19    8.60
  -4   0 -11  183.28   12.10
  -4   0 -11  176.48   12.10
  -4   0 -11  169.08   12.10
  -4   0 -11  181.78   12.00
  -4   0 -11  176.68   12.10
   4   0  11  175.68   12.30
  -5   0 -11  208.78   13.40
  -5   0 -11  198.58   13.30
  -5   0 -11  195.58   13.20
  -5   0 -11  187.28   13.30
   5   0  11  190.48   13.40
   3  -1 -11    5.60    0.80
  -3   1  11    6.30    1.00
  -3   1  11    4.80    0.70
  -3   1  11    6.00    0.90
   2  -1 -11   15.30    1.40
   2  -1 -11   14.00    1.30
  -2   1  11   16.40    1.70
  -2   1  11   14.90    1.50
  -2   1  11   12.70    1.30
   1  -1 -11   -0.70    0.60
   1  -1 -11    0.60    0.60
  -1   1  11    0.90    0.60
  -1   1  11    0.60    0.80
  -1   1  11   -0.80    1.00
   0  -1 -11    2.90    0.80
   0  -1 -11    4.50    0.70
   0  -1 -11    2.60    0.80
   0   1  11    5.30    1.00
   0   1  11    4.50    1.10
   0   1  11    4.20    0.70
  -1  -1 -11   10.50    1.20
  -1  -1 -11   12.20    1.30
  -1  -1 -11   10.70    1.40
   1   1  11   11.40    1.10
   1   1  11   15.70    1.50
   1   1  11   13.30    1.60
  -2  -1 -11    5.80    1.00
  -2  -1 -11    6.30    0.90
  -2  -1 -11    5.80    0.80
  -2  -1 -11    6.20    1.20
   2   1  11    6.70    1.30
  -3  -1 -11    4.40    0.90
  -3  -1 -11    3.50    0.70
  -3  -1 -11    2.70    0.70
  -3  -1 -11    3.10    0.80
  -3  -1 -11    2.80    1.10
  -3  -1 -11    2.10    0.80
   3   1  11    3.20    1.20
  -4  -1 -11   80.19    5.70
  -4  -1 -11   78.79    5.60
  -4  -1 -11   86.59    5.70
  -4  -1 -11   78.59    5.60
  -4  -1 -11   79.49    5.70
   4   1  11   75.69    5.90
  -5  -1 -11  153.18   10.00
  -5  -1 -11  141.79    9.80
  -5  -1 -11  145.79    9.90
  -5  -1 -11  144.99    9.90
  -5  -1 -11  152.78    9.90
   5   1  11  131.19   10.10
  -6  -1 -11    8.80    1.00
  -6  -1 -11    5.80    1.00
  -6  -1 -11    9.40    0.80
  -6  -1 -11    7.90    0.80
   3  -2 -11    9.10    1.00
   3  -2 -11    9.10    0.90
  -3   2  11    7.60    0.90
  -3   2  11    9.60    1.10
  -3   2  11    8.80    1.10
   2  -2 -11    5.00    0.80
   2  -2 -11    8.00    0.90
  -2   2  11    5.90    1.10
  -2   2  11    6.50    1.10
  -2   2  11    5.70    0.80
   1  -2 -11   41.60    3.50
   1  -2 -11   47.90    3.40
  -1   2  11   45.70    3.60
  -1   2  11   47.00    3.70
  -1   2  11   45.70    3.40
   0  -2 -11   28.60    2.30
   0  -2 -11   26.30    2.40
   0   2  11   29.10    2.50
   0   2  11   27.00    2.60
   0   2  11   28.30    2.30
  -1  -2 -11    4.30    0.80
  -1  -2 -11    2.60    0.80
  -1  -2 -11    3.00    0.70
   1   2  11    1.90    0.90
   1   2  11    4.20    0.80
   1   2  11    2.90    1.10
  -2  -2 -11    1.60    0.80
  -2  -2 -11    1.00    0.80
  -2  -2 -11    0.50    0.70
   2   2  11    1.80    0.90
   2   2  11    1.40    0.60
   2   2  11   -1.30    1.70
  -3  -2 -11   -1.70    0.80
  -3  -2 -11   -0.20    0.70
  -3  -2 -11    1.50    0.70
  -3  -2 -11    1.40    0.70
  -3  -2 -11   -0.20    0.80
  -3  -2 -11   -0.30    0.60
  -4  -2 -11   15.70    1.50
  -4  -2 -11   14.80    1.40
  -4  -2 -11   18.90    1.60
  -4  -2 -11   16.30    1.70
  -4  -2 -11   18.60    1.80
  -4  -2 -11   14.90    1.50
  -5  -2 -11    5.50    0.70
  -5  -2 -11    4.10    0.80
  -5  -2 -11    4.10    0.80
  -5  -2 -11    3.70    0.80
  -5  -2 -11    5.70    0.90
  -6  -2 -11    2.70    0.50
  -6  -2 -11    2.30    0.70
  -6  -2 -11    2.50    0.60
  -6  -2 -11    3.40    0.60
   2  -3 -11    1.60    0.60
   2  -3 -11    1.60    0.60
  -2   3  11    0.70    0.80
  -2   3  11    1.10    0.60
  -2   3  11    1.50    0.80
   1  -3 -11   17.30    1.90
   1  -3 -11   20.30    1.80
  -1   3  11   19.40    1.90
  -1   3  11   20.80    1.80
   0  -3 -11   62.09    4.70
   0  -3 -11   67.39    4.60
   0   3  11   68.69    4.60
   0   3  11   65.99    4.80
   0   3  11   60.09    4.70
  -1  -3 -11   -0.30    0.70
  -1  -3 -11    0.20    0.70
   1   3  11    0.20    0.60
   1   3  11    1.00    0.90
   1   3  11    0.00    0.50
  -2  -3 -11   14.90    1.70
  -2  -3 -11   15.10    1.40
  -2  -3 -11   13.30    1.50
  -2  -3 -11   14.90    1.40
  -2  -3 -11   12.90    1.40
   2   3  11   14.20    1.30
   2   3  11   13.80    1.40
   2   3  11   13.00    1.50
  -3  -3 -11   11.90    1.10
  -3  -3 -11   10.70    1.20
  -3  -3 -11    9.60    1.40
  -3  -3 -11    9.90    1.30
  -3  -3 -11   10.90    1.20
   3   3  11   13.50    1.20
   3   3  11   10.80    1.30
  -4  -3 -11    3.70    0.80
  -4  -3 -11    5.40    0.90
  -4  -3 -11    6.30    1.00
  -4  -3 -11    5.80    0.90
  -4  -3 -11    4.50    0.90
  -5  -3 -11   11.90    1.30
  -5  -3 -11   12.20    1.20
  -5  -3 -11   12.80    1.20
  -5  -3 -11   14.60    1.40
  -6  -3 -11    2.60    0.70
  -6  -3 -11    4.10    0.70
  -6  -3 -11    5.40    0.70
  -6  -3 -11    5.30    0.60
   2  -4 -11    8.20    1.00
   2  -4 -11    7.30    1.00
  -2   4  11   11.40    1.00
  -2   4  11    9.60    1.10
   1  -4 -11   12.70    1.20
   1  -4 -11    9.50    1.10
  -1   4  11   10.80    1.30
  -1   4  11    9.10    1.10
   0  -4 -11   -0.90    0.60
   0  -4 -11    0.50    0.70
   0   4  11   -0.10    0.70
   0   4  11   -0.50    0.50
   0   4  11    0.70    0.80
  -1  -4 -11    0.40    0.70
  -1  -4 -11    0.50    0.70
   1   4  11    0.20    0.60
   1   4  11   -0.20    0.80
   1   4  11   -0.50    0.60
  -2  -4 -11   15.40    1.40
  -2  -4 -11   14.00    1.30
  -2  -4 -11   13.80    1.40
  -2  -4 -11   13.00    1.40
   2   4  11   13.60    1.40
   2   4  11   13.30    1.50
   2   4  11   12.60    1.30
  -3  -4 -11    0.70    0.50
  -3  -4 -11    0.30    0.60
  -3  -4 -11   -0.10    0.70
  -3  -4 -11    0.10    0.60
  -3  -4 -11    0.90    0.80
   3   4  11    1.20    0.60
   3   4  11   -0.90    0.70
   3   4  11   -0.40    0.90
  -4  -4 -11    0.70    0.60
  -4  -4 -11    1.80    0.80
  -4  -4 -11    0.60    0.70
  -4  -4 -11    2.40    0.70
  -5  -4 -11   19.30    1.90
  -5  -4 -11   21.70    2.00
  -5  -4 -11   20.90    1.80
  -5  -4 -11   20.10    1.80
  -6  -4 -11    0.30    0.50
  -6  -4 -11    0.40    0.50
  -6  -4 -11   -0.60    0.50
   1  -5 -11   -0.40    0.60
   1  -5 -11    1.00    0.60
  -1   5  11    1.10    0.70
  -1   5  11    0.50    0.50
  -1   5  11    1.30    0.70
   0  -5 -11   19.80    1.90
   0  -5 -11   21.40    1.90
   0   5  11   22.50    1.90
   0   5  11   22.10    2.00
   0   5  11   18.90    1.80
  -1  -5 -11    9.30    1.10
  -1  -5 -11   11.80    1.20
   1   5  11   11.80    1.20
   1   5  11   10.80    1.30
   1   5  11   10.10    1.10
  -2  -5 -11    5.80    0.90
  -2  -5 -11    4.30    0.90
   2   5  11    5.00    0.90
  -3  -5 -11   64.89    4.60
  -3  -5 -11   62.79    4.40
  -3  -5 -11   61.09    4.60
  -3  -5 -11   65.39    4.40
   3   5  11   57.49    4.50
  -4  -5 -11   35.70    2.90
  -4  -5 -11   38.40    2.70
  -4  -5 -11   32.50    2.60
  -4  -5 -11   34.30    2.70
  -4  -5 -11   35.60    2.80
   4   5  11   33.40    2.70
  -5  -5 -11   -0.50    0.50
  -5  -5 -11   -1.30    0.60
  -5  -5 -11   -0.90    0.50
  -5  -5 -11   -0.10    0.60
   5   5  11   -0.40    0.50
   0  -6 -11    3.60    0.70
   0  -6 -11    4.00    0.80
   0   6  11    2.90    0.70
  -1  -6 -11    2.00    0.70
  -1  -6 -11    1.90    0.70
   1   6  11    2.20    0.70
  -2  -6 -11    4.40    0.90
  -2  -6 -11    5.40    0.80
   2   6  11    6.00    0.90
  -3  -6 -11   24.70    2.20
  -3  -6 -11   24.30    2.10
   3   6  11   24.20    2.10
  -4  -6 -11   10.00    1.00
  -4  -6 -11    6.80    0.90
  -4  -6 -11    7.90    0.80
  -4  -6 -11    7.30    0.70
   4   6  11    5.60    0.90
   1   2 -12    4.80    0.70
   1   2 -12    4.00    0.60
  -1  -2  12    5.40    0.90
   0   2 -12    2.10    0.60
   0   2 -12    1.50    0.60
   0  -2  12    2.00    0.80
  -1   2 -12    0.10    0.50
   1  -2  12   -0.80    0.80
  -2   2 -12   -0.60    0.50
  -2   2 -12   -0.10    0.50
   2  -2  12    0.50    0.80
  -3   2 -12    4.20    0.60
  -3   2 -12    5.50    0.60
   3  -2  12    3.30    0.90
   2   1 -12    4.30    0.70
  -2  -1  12    4.80    0.90
   1   1 -12    0.30    0.60
   1   1 -12   -0.50    0.50
  -1  -1  12    1.00    0.90
   0   1 -12   20.30    1.80
   0   1 -12   16.60    1.70
   0  -1  12   21.50    2.20
  -1   1 -12    9.70    1.10
  -1   1 -12    8.70    1.00
   1  -1  12    9.20    1.40
  -2   1 -12   37.50    2.80
  -2   1 -12   38.60    2.80
   2  -1  12   34.70    2.80
   2  -1  12   38.90    3.20
   2  -1  12   36.80    2.70
  -3   1 -12    9.40    1.00
  -3   1 -12    9.20    1.00
   3  -1  12    8.90    1.30
  -4   1 -12    1.40    0.60
  -4   1 -12    1.20    0.50
   4  -1  12    0.60    0.80
   2   0 -12    0.00    0.50
   2   0 -12    0.20    0.70
  -2   0  12    0.50    0.80
   1   0 -12    4.30    0.80
   1   0 -12    3.00    0.60
  -1   0  12    4.10    0.60
  -1   0  12    2.00    1.00
   0   0 -12    8.70    1.00
   0   0 -12    7.60    0.90
   0   0  12    7.70    1.00
   0   0  12    9.40    1.30
   0   0  12    5.10    0.80
  -1   0 -12    6.90    1.00
  -1   0 -12    7.60    1.00
   1   0  12    6.50    1.30
   1   0  12    9.00    0.90
   1   0  12    7.50    1.00
  -2   0 -12    1.50    0.80
  -2   0 -12    0.60    0.60
  -2   0 -12    0.70    0.60
   2   0  12    0.60    0.50
   2   0  12    0.50    0.80
   2   0  12    1.20    1.10
  -3   0 -12   20.20    1.80
  -3   0 -12   20.90    1.90
   3   0  12   21.50    2.40
  -4   0 -12   82.09    5.60
  -4   0 -12   79.29    5.60
   4   0  12   76.99    5.80
  -5   0 -12  104.99    6.90
  -5   0 -12  103.89    6.80
  -5   0 -12   98.29    6.80
   5   0  12   92.49    7.00
   2  -1 -12   -0.30    0.70
   2  -1 -12    0.80    0.50
  -2   1  12    0.60    0.50
  -2   1  12   -0.30    0.80
  -2   1  12    0.80    0.70
   1  -1 -12    4.80    0.70
   1  -1 -12    4.80    0.80
  -1   1  12    4.10    1.10
  -1   1  12    3.80    0.70
  -1   1  12    5.80    1.00
   0  -1 -12    0.50    0.70
   0  -1 -12   -0.60    0.60
   0  -1 -12    0.10    0.50
   0   1  12    0.10    1.00
   0   1  12    0.10    0.80
   0   1  12    0.30    0.60
  -1  -1 -12   18.20    1.70
  -1  -1 -12   17.20    1.60
   1   1  12   18.30    1.90
   1   1  12   22.50    2.00
   1   1  12   20.50    1.70
  -2  -1 -12   10.00    1.20
  -2  -1 -12    7.60    1.00
   2   1  12    9.20    1.20
   2   1  12    7.90    0.90
   2   1  12    7.80    1.40
  -3  -1 -12   16.20    1.40
  -3  -1 -12   13.10    1.40
  -3  -1 -12   15.00    1.30
   3   1  12   12.70    1.70
  -4  -1 -12  108.09    7.10
  -4  -1 -12  103.39    7.00
  -4  -1 -12  100.19    7.00
  -4  -1 -12   97.99    7.00
   4   1  12   97.49    7.20
  -5  -1 -12   12.60    1.40
  -5  -1 -12   15.20    1.30
  -5  -1 -12   17.00    1.40
  -5  -1 -12   17.70    1.50
  -5  -1 -12   17.80    1.40
   5   1  12    8.60    1.70
   2  -2 -12    3.90    0.90
   2  -2 -12    3.10    0.60
  -2   2  12    2.00    0.60
  -2   2  12    2.30    0.80
  -2   2  12    1.80    0.70
   1  -2 -12   20.00    1.80
   1  -2 -12   21.00    1.80
  -1   2  12   20.30    1.80
  -1   2  12   20.60    2.00
  -1   2  12   21.10    2.20
   0  -2 -12   35.20    2.60
   0  -2 -12   32.40    2.70
   0   2  12   33.30    2.60
   0   2  12   32.30    2.80
   0   2  12   32.60    2.90
  -1  -2 -12   34.40    2.70
  -1  -2 -12   32.80    2.80
  -1  -2 -12   35.60    2.70
   1   2  12   35.80    2.90
   1   2  12   33.40    2.60
   1   2  12   35.40    3.10
  -2  -2 -12   45.30    3.30
  -2  -2 -12   41.70    3.20
   2   2  12   36.80    3.00
   2   2  12   48.70    3.50
   2   2  12   44.50    3.20
  -3  -2 -12    5.40    1.00
  -3  -2 -12    4.20    0.80
  -3  -2 -12    4.00    0.70
   3   2  12    3.20    0.70
   3   2  12    4.30    1.10
  -4  -2 -12    9.70    1.20
  -4  -2 -12    9.30    1.10
  -4  -2 -12   10.90    1.10
  -4  -2 -12    8.80    1.00
  -5  -2 -12    1.40    0.70
  -5  -2 -12    1.90    0.60
  -5  -2 -12    1.80    0.60
  -5  -2 -12    1.50    0.60
   2  -3 -12    0.80    0.50
  -2   3  12    1.60    0.60
  -2   3  12    1.20    0.70
   1  -3 -12   -0.40    0.60
   1  -3 -12    0.30    0.60
  -1   3  12    0.10    0.60
  -1   3  12    1.40    0.80
   0  -3 -12    7.70    1.10
   0  -3 -12    8.20    1.00
   0   3  12    8.50    1.20
   0   3  12    9.70    1.00
  -1  -3 -12   69.19    4.90
  -1  -3 -12   68.69    4.90
   1   3  12   55.89    4.70
   1   3  12   76.39    4.80
   1   3  12   74.89    5.00
  -2  -3 -12   37.70    2.90
  -2  -3 -12   41.10    3.10
   2   3  12   43.20    3.20
   2   3  12   35.30    2.80
   2   3  12   36.70    2.90
  -3  -3 -12   30.00    2.50
  -3  -3 -12   31.60    2.70
  -3  -3 -12   27.50    2.30
  -3  -3 -12   31.90    2.40
   3   3  12   31.00    2.50
   3   3  12   29.50    2.40
   3   3  12   34.90    2.80
  -4  -3 -12   13.50    1.20
  -4  -3 -12   14.40    1.30
  -4  -3 -12   14.00    1.30
  -4  -3 -12   16.00    1.40
   4   3  12    9.50    1.40
   4   3  12   10.80    1.20
  -5  -3 -12    0.70    0.60
  -5  -3 -12    1.00    0.60
  -5  -3 -12    0.10    0.50
   5   3  12    0.90    0.60
   5   3  12    1.40    0.80
   1  -4 -12    3.10    0.70
  -1   4  12    4.50    0.80
  -1   4  12    3.40    0.90
   0  -4 -12    4.90    0.80
   0  -4 -12    4.30    0.80
   0   4  12    4.60    0.80
   0   4  12    5.50    1.00
  -1  -4 -12    0.90    0.60
  -1  -4 -12    0.50    0.70
   1   4  12    1.20    0.80
   1   4  12    1.90    0.70
   1   4  12    0.40    0.60
  -2  -4 -12    8.50    0.90
  -2  -4 -12    8.20    1.10
  -2  -4 -12    8.80    1.00
  -2  -4 -12    7.60    0.90
   2   4  12    7.20    1.00
   2   4  12    8.40    1.20
   2   4  12    7.80    1.00
  -3  -4 -12    0.10    0.60
  -3  -4 -12   -1.10    0.60
  -3  -4 -12   -0.20    0.70
   3   4  12   -0.20    0.80
   3   4  12   -0.60    0.60
   3   4  12    0.20    0.70
  -4  -4 -12    6.10    0.90
  -4  -4 -12    5.50    0.80
  -4  -4 -12    5.60    0.80
  -4  -4 -12    5.60    0.70
   4   4  12    4.70    0.80
   4   4  12    3.40    0.90
  -5  -4 -12    1.10    0.60
  -5  -4 -12   -0.70    0.50
  -5  -4 -12   -0.40    0.50
  -5  -4 -12    0.10    0.60
   5   4  12   -0.20    0.50
   0  -5 -12   -0.10    0.60
   0   5  12    0.30    0.70
   0   5  12   -0.20    0.70
   0   5  12   -0.10    0.50
  -1  -5 -12    3.00    0.70
  -1  -5 -12    3.40    0.70
   1   5  12    3.20    0.70
   1   5  12    2.80    0.80
   1   5  12    3.30    0.70
  -2  -5 -12    9.10    1.00
  -2  -5 -12    5.80    0.90
   2   5  12    6.70    0.90
  -3  -5 -12    7.90    0.90
  -3  -5 -12    6.60    0.80
  -3  -5 -12    7.40    0.80
  -3  -5 -12    6.20    1.00
   3   5  12    6.40    0.90
  -4  -5 -12    1.90    0.50
  -4  -5 -12    2.30    0.60
  -4  -5 -12    1.90    0.80
  -4  -5 -12    2.80    0.60
   4   5  12    2.10    0.70
  -5  -5 -12   22.20    1.80
  -5  -5 -12   24.10    2.00
  -5  -5 -12   24.20    1.80
  -5  -5 -12   23.60    1.80
  -1  -6 -12    2.00    0.60
  -2  -6 -12    2.70    0.70
  -2  -6 -12    3.40    0.70
   2   6  12    2.20    0.60
  -3  -6 -12   -0.10    0.60
  -3  -6 -12   -1.00    0.60
   3   6  12   -0.70    0.60
   0   1 -13    0.00    0.50
   0   1 -13    0.00    0.50
   0  -1  13    0.10    0.80
  -1   1 -13    2.20    0.60
  -1   1 -13    1.60    0.60
   1  -1  13    2.40    0.90
  -2   1 -13    3.30    0.60
  -2   1 -13    4.70    0.60
   2  -1  13    2.20    0.90
  -3   1 -13    2.20    0.50
  -3   1 -13    2.20    0.50
   3  -1  13    1.00    0.50
   3  -1  13    1.70    0.70
   3  -1  13    0.90    0.40
   1   0 -13    1.00    0.60
  -1   0  13    0.60    0.80
   0   0 -13   14.50    1.20
   0   0 -13   11.30    1.20
   0   0  13   12.70    1.40
   0   0  13   14.40    1.30
   0   0  13   12.50    1.10
  -1   0 -13    2.10    0.70
  -1   0 -13    3.10    0.70
   1   0  13    2.90    0.70
   1   0  13    2.20    1.00
   1   0  13    1.90    0.50
  -2   0 -13    4.90    0.80
  -2   0 -13    3.40    0.70
   2   0  13    3.70    0.60
   2   0  13    2.70    0.80
   2   0  13    2.70    1.00
  -3   0 -13   11.80    1.00
  -3   0 -13   11.20    1.00
   3   0  13   10.70    0.90
   3   0  13    8.60    1.10
   3   0  13   10.00    1.30
  -4   0 -13   20.40    1.50
  -4   0 -13   21.10    1.50
   4   0  13   16.20    1.60
   4   0  13   16.60    1.80
   4   0  13   15.60    1.40
   1  -1 -13    0.90    0.60
   1  -1 -13    0.30    0.50
  -1   1  13    0.30    0.60
  -1   1  13    0.60    0.50
  -1   1  13   -0.40    0.80
   0  -1 -13    1.10    0.70
   0   1  13    2.60    0.80
   0   1  13    2.60    0.60
   0   1  13    1.60    0.90
  -1  -1 -13    0.40    0.60
  -1  -1 -13    1.90    0.70
   1   1  13    3.40    0.80
   1   1  13    1.20    0.50
   1   1  13    1.90    1.00
  -2  -1 -13    4.80    0.80
  -2  -1 -13    6.10    0.90
   2   1  13    4.50    0.70
   2   1  13    4.00    0.90
   2   1  13    5.80    1.10
  -3  -1 -13    2.30    0.60
  -3  -1 -13    1.30    0.90
  -3  -1 -13    2.50    0.70
   3   1  13    3.30    0.90
   3   1  13    2.60    0.60
   3   1  13    2.70    1.00
  -4  -1 -13    4.00    0.70
  -4  -1 -13    4.00    0.60
   4   1  13    5.10    0.90
   4   1  13    3.40    0.60
   4   1  13    1.80    0.90
   1  -2 -13    5.00    0.80
   1  -2 -13    3.90    0.70
  -1   2  13    4.00    0.70
  -1   2  13    4.40    0.80
  -1   2  13    3.50    0.80
   0  -2 -13    0.60    0.70
   0  -2 -13    0.90    0.60
   0   2  13    1.20    0.80
   0   2  13   -0.10    0.50
   0   2  13    0.40    0.80
  -1  -2 -13    0.50    0.60
  -1  -2 -13    0.00    0.70
   1   2  13    0.60    0.80
   1   2  13    0.50    0.60
   1   2  13   -0.20    0.90
  -2  -2 -13   10.00    1.20
  -2  -2 -13    9.70    1.10
   2   2  13   12.60    1.40
   2   2  13   14.10    1.20
  -3  -2 -13   -1.00    0.70
  -3  -2 -13    1.20    0.50
  -3  -2 -13   -0.80    0.60
   3   2  13   -0.60    0.40
   3   2  13    0.40    0.60
   3   2  13    0.10    0.80
  -4  -2 -13    1.40    0.60
  -4  -2 -13   -0.10    0.50
  -4  -2 -13    1.40    0.60
   4   2  13    1.80    0.80
   4   2  13    2.00    0.60
   1  -3 -13    1.00    0.50
   1  -3 -13    1.00    0.60
  -1   3  13    0.50    0.70
  -1   3  13    0.70    0.60
   0  -3 -13    0.30    0.60
   0  -3 -13    0.50    0.70
   0   3  13    0.80    0.70
   0   3  13    1.20    0.60
  -1  -3 -13    2.10    0.70
  -1  -3 -13    0.80    0.60
   1   3  13    1.50    0.70
   1   3  13    2.00    0.80
  -2  -3 -13    0.60    0.70
  -2  -3 -13    1.80    0.60
   2   3  13    2.70    0.90
   2   3  13    0.70    0.60
   2   3  13    1.80    0.70
  -3  -3 -13   50.89    3.70
  -3  -3 -13   48.00    3.60
   3   3  13   53.79    3.80
   3   3  13   44.20    3.60
   3   3  13   54.49    3.60
  -4  -3 -13   28.60    2.20
  -4  -3 -13   27.30    2.10
  -4  -3 -13   28.80    2.20
  -4  -3 -13   31.30    2.40
   4   3  13   29.50    2.30
   4   3  13   25.90    2.20
   4   3  13   29.60    2.50
   0  -4 -13    1.80    0.60
   0  -4 -13    2.90    0.70
   0   4  13    3.30    0.80
   0   4  13    1.90    0.70
  -1  -4 -13    6.40    0.90
  -1  -4 -13    6.20    0.80
   1   4  13    6.70    0.90
   1   4  13    6.50    1.00
   1   4  13    5.60    0.90
  -2  -4 -13    2.10    0.70
  -2  -4 -13    2.80    0.80
   2   4  13    4.30    0.90
   2   4  13    2.60    0.60
   2   4  13    3.60    0.80
  -3  -4 -13    7.30    0.80
  -3  -4 -13    7.10    0.80
  -3  -4 -13    6.60    0.90
   3   4  13    5.10    0.80
   3   4  13    6.30    1.00
   3   4  13    7.60    0.90
  -4  -4 -13   28.60    2.20
  -4  -4 -13   31.00    2.30
  -4  -4 -13   30.90    2.20
  -4  -4 -13   29.30    2.10
   4   4  13   24.50    2.30
   4   4  13   22.10    2.30
  -1  -5 -13   10.20    1.00
  -1  -5 -13   12.70    1.20
   1   5  13   11.30    1.00
   1   5  13    8.80    1.10
  -2  -5 -13    0.40    0.60
  -2  -5 -13    1.00    0.60
   2   5  13    0.00    0.70
  -3  -5 -13    6.80    0.80
  -3  -5 -13    6.90    0.80
  -3  -5 -13    6.60    0.80
   3   5  13    3.90    0.90
  -1  -1 -14    0.90    0.50
  -1  -1 -14   -0.20    0.60
   1   1  14   -0.10    0.50
   1   1  14   -0.80    0.80
   1   1  14   -0.40    0.60
  -2  -1 -14    1.20    0.60
  -2  -1 -14    1.50    0.60
   2   1  14    0.70    0.60
   2   1  14    0.30    0.80
   2   1  14    1.40    0.50
  -3  -1 -14   -0.30    0.50
   3   1  14    1.20    0.70
   3   1  14    0.40    0.60
   3   1  14    0.30    0.50
  -1  -2 -14    3.40    0.70
   1   2  14    2.20    0.70
   1   2  14    2.90    0.60
  -2  -2 -14    1.50    0.60
  -2  -2 -14    1.20    0.60
   2   2  14    2.10    0.60
   2   2  14    0.90    0.70
  -3  -2 -14    0.60    0.50
  -3  -2 -14    0.80    0.60
   3   2  14    1.10    0.60
   3   2  14    0.80    0.70
  -1  -3 -14    1.00    0.60
   1   3  14    1.30    0.70
   1   3  14    0.30    0.60
  -2  -3 -14    5.10    0.80
  -2  -3 -14    6.30    0.70
   2   3  14    6.50    0.80
   2   3  14    5.60    0.90
  -3  -3 -14    1.00    0.50
  -3  -3 -14    0.60    0.60
   3   3  14    1.40    0.70
   3   3  14    0.50    0.70
   0   0   0    0.00    0.00

_computing_structure_solution     'SHELXT 2014/5 (Sheldrick, 2014)'
;
_shelx_hkl_checksum                     45273
